# Supplementary material for: Dicaesium magnesium bis­(dihydrogen phosphate(V)) dihydrate
Source: Acta Crystallogr Sect E Struct Rep Online. 2008 Dec 17;65(Pt 1):i3. doi: 10.1107/S1600536808042384 (PMC2967844; doi:10.1107/S1600536808042384)
Supplement: Supplementary file 1 [file e-65-000i3-sup1.cif]

##############################################################################
###                                                                        ###
###        Electronic paper (Acta Crystallographica Section E)             ###
###                                                                        ###
##############################################################################
#                                                                            #
# This CIF contains the data in a paper accepted for publication in Acta     #
# Crystallographica Section E. It conforms to the requirements of Notes      #
# for Authors for Section E, and has been peer reviewed under the auspices   #
# of the IUCr Commission on Journals.                                        #
#                                                                            #
# Full details of the Crystallographic Information File format               #
# are given in the paper "The Crystallographic Information File (CIF):       #
# a New Standard Archive File for Crystallography" by S. R. Hall, F. H.      #
# Allen and I. D. Brown [Acta Cryst. (1991), A47, 655-685].                  #
#                                                                            #
# The current version of the core CIF dictionary is obtainable from          #
# ftp://ftp.iucr.org/pub/cif_core.dic. The current version number is 2.4.    #
#                                                                            #
# Software is freely available for graphical display of the structure(s) in  #
# this CIF.  For information consult the CIF home page http://www.iucr.org/  #
# cif/home.html                                                              #
#                                                                            #
# This file may be used for bona fide research purposes within the           #
# scientific community so long as proper attribution is given to the journal # 
# article from which it was obtained.                                        #
#                                                                            #
##############################################################################
                                             
data_global
_audit_creation_method     'Jana2006 Version : 24/09/2008'
_journal_date_recd_electronic     2008-12-09
_journal_date_accepted     2008-12-12
_journal_name_full     'Acta Crystallographica, Section E'
_journal_year     2009
_journal_volume     65
_journal_issue      1
_journal_page_first     i3
_journal_page_last     i3
_journal_paper_category     QI
_journal_coeditor_code     BR2088
_publ_contact_author_name     'El Bali, Brahim'
_publ_contact_author_address
;
Department of Chemistry
Faculty of Sciences
University Mohammed 1st
Po Box 717
60 000 Oujda
Morocco
;
_publ_contact_author_email     'belbali@fso.ump.ma'
_publ_contact_author_fax     '+212 36642500'
_publ_contact_author_phone     '+212 36642389'
_publ_section_title
;
Dicaesium magnesium bis(dihydrogen phosphate) dihydrate
;
loop_
    _publ_author_name
    _publ_author_address
    'Essehli, Rachid'
;
Department of Chemistry
Faculty of Sciences
University Mohammed 1st
PO Box 717
60 000 Oujda
Morocco
;
    'El Bali, Brahim'
;
Department of Chemistry
Faculty of Sciences
University Mohammed 1st
PO Box 717
60 000 Oujda
Morocco
;
    'Lachkar, Mohammed'
;
LIMOM
Faculty of Sciences
University Sidi Mohamed Ben Abdellah
PO Box 1796 (Atlas)
30000 Fez, Morocco
;
    'Bolte, Michael'
;
Institut f\"ur Anorganische Chemie
      J. W. Goethe-Universit\"at Frankfurt
      Max-von-Laue-Strasse 7
      60438 Frankfurt/Main
      Germany
;
data_I
_audit_creation_method     SHELXL-97
_chemical_name_systematic
;
Dicaesium magnesium bis(dihydrogen phosphate) dihydrate
;
_chemical_name_common     ?
_chemical_formula_moiety     'Cs2 H8 Mg O16 P4'
_chemical_formula_sum     'Cs2 H8 Mg O16 P4'
_chemical_formula_iupac     'Cs2 Mg (H2 P2 O7)2, 2H2 O'
_chemical_formula_weight     678.07
_chemical_melting_point     ?
_symmetry_cell_setting     Triclinic
_symmetry_space_group_name_H-M     'P -1'
_symmetry_space_group_name_Hall     '-P 1'
loop_
    _symmetry_equiv_pos_as_xyz
    'x, y, z'
    '-x, -y, -z'
_cell_length_a     7.0935(15)
_cell_length_b     7.4606(15)
_cell_length_c     8.0230(15)
_cell_angle_alpha     83.776(16)
_cell_angle_beta     68.558(15)
_cell_angle_gamma     87.850(17)
_cell_volume     392.87(14)
_cell_formula_units_Z     1
_cell_measurement_reflns_used     3316
_cell_measurement_theta_min     3.7
_cell_measurement_theta_max     25.5
_cell_measurement_temperature     173(2)
_exptl_crystal_description     plate
_exptl_crystal_colour     colourless
_exptl_crystal_size_max     0.19
_exptl_crystal_size_mid     0.15
_exptl_crystal_size_min     0.08
_exptl_crystal_density_diffrn     2.866
_exptl_crystal_density_meas     ?
_exptl_crystal_density_method     'not measured'
_exptl_crystal_F_000     318
_exptl_absorpt_coefficient_mu     5.165
_exptl_absorpt_correction_type     multi-scan
_exptl_absorpt_process_details     '(MULABS; Spek, 2003; Blessing, 1995)'
_exptl_absorpt_correction_T_min     0.4403
_exptl_absorpt_correction_T_max     0.6828
_exptl_special_details
;
;
_diffrn_ambient_temperature     173(2)
_diffrn_radiation_type     MoK\a
_diffrn_radiation_wavelength     0.71073
_diffrn_radiation_source     'fine-focus sealed tube'
_diffrn_radiation_monochromator     graphite
_diffrn_measurement_device_type     'Stoe IPDSII two-circle'
_diffrn_measurement_method     \w
_diffrn_detector_area_resol_mean     ?
_diffrn_reflns_number     3316
_diffrn_reflns_av_R_equivalents     0.0819
_diffrn_reflns_av_sigmaI/netI     0.0726
_diffrn_reflns_theta_min     3.68
_diffrn_reflns_theta_max     25.31
_diffrn_reflns_theta_full     25.00
_diffrn_measured_fraction_theta_max     0.992
_diffrn_measured_fraction_theta_full     0.996
_diffrn_reflns_limit_h_min     -8
_diffrn_reflns_limit_h_max     8
_diffrn_reflns_limit_k_min     -8
_diffrn_reflns_limit_k_max     8
_diffrn_reflns_limit_l_min     -9
_diffrn_reflns_limit_l_max     9
_diffrn_standards_number     0
_diffrn_standards_interval_count     .
_diffrn_standards_interval_time     .
_diffrn_standards_decay_%     .
_refine_special_details
;
 Refinement of F^2^ against ALL reflections.  The weighted R-factor wR and
 goodness of fit S are based on F^2^, conventional R-factors R are based
 on F, with F set to zero for negative F^2^. The threshold expression of
 F^2^ > 2sigma(F^2^) is used only for calculating R-factors(gt) etc. and is
 not relevant to the choice of reflections for refinement.  R-factors based
 on F^2^ are statistically about twice as large as those based on F, and R-
 factors based on ALL data will be even larger.
;
_reflns_number_total     1420
_reflns_number_gt     1245
_reflns_threshold_expression     I>2\s(I)
_refine_ls_structure_factor_coef     Fsqd
_refine_ls_matrix_type     full
_refine_ls_R_factor_all     0.0545
_refine_ls_R_factor_gt     0.0479
_refine_ls_wR_factor_gt     0.1216
_refine_ls_wR_factor_ref     0.1249
_refine_ls_goodness_of_fit_ref     1.024
_refine_ls_restrained_S_all     1.023
_refine_ls_number_reflns     1420
_refine_ls_number_parameters     115
_refine_ls_number_restraints     3
_refine_ls_hydrogen_treatment     mixed
_refine_ls_weighting_scheme     calc
_refine_ls_weighting_details
                  'calc w=1/[\s^2^(Fo^2^)+(0.084P)^2^] where P=(Fo^2^+2Fc^2^)/3'
_atom_sites_solution_hydrogens     geom
_atom_sites_solution_primary     direct
_atom_sites_solution_secondary     difmap
_refine_ls_shift/su_max     0.000
_refine_ls_shift/su_mean     0.000
_refine_diff_density_max     1.998
_refine_diff_density_min     -2.734
_refine_ls_extinction_method     'SHELXL97 (Sheldrick, 2008)'
_refine_ls_extinction_coef     0.011(3)
_refine_ls_extinction_expression
                                  'Fc^*^=kFc[1+0.001xFc^2^\l^3^/sin(2\q)]^-1/4^'
loop_
    _atom_type_symbol
    _atom_type_description
    _atom_type_scat_dispersion_real
    _atom_type_scat_dispersion_imag
    _atom_type_scat_source
    'Cs' 'Cs' -0.3680 2.1192
                         'International Tables Vol C Tables 4.2.6.8 and 6.1.1.4'
    'H' 'H' 0.0000 0.0000
                         'International Tables Vol C Tables 4.2.6.8 and 6.1.1.4'
    'Mg' 'Mg' 0.0486 0.0363
                         'International Tables Vol C Tables 4.2.6.8 and 6.1.1.4'
    'O' 'O' 0.0106 0.0060
                         'International Tables Vol C Tables 4.2.6.8 and 6.1.1.4'
    'P' 'P' 0.1023 0.0942
                         'International Tables Vol C Tables 4.2.6.8 and 6.1.1.4'
_computing_data_collection     'X-AREA (Stoe & Cie, 2001)'
_computing_cell_refinement     'X-AREA (Stoe & Cie, 2001)'
_computing_data_reduction     'X-AREA (Stoe & Cie, 2001)'
_computing_structure_solution     'SHELXS97 (Sheldrick, 2008)'
_computing_structure_refinement     'SHELXL97 (Sheldrick, 2008)'
_computing_molecular_graphics     'XP in SHELXTL-Plus (Sheldrick, 2008)'
_computing_publication_material     'SHELXL97 (Sheldrick, 2008)'
loop_
    _atom_site_type_symbol
    _atom_site_label
    _atom_site_fract_x
    _atom_site_fract_y
    _atom_site_fract_z
    _atom_site_U_iso_or_equiv
    _atom_site_adp_type
    _atom_site_calc_flag
    _atom_site_refinement_flags
    _atom_site_occupancy
    _atom_site_disorder_assembly
    _atom_site_disorder_group
    Cs Cs1 0.09044(7) 0.70386(7) 0.27841(6) 0.0186(3) Uani d . 1 . .
    Mg Mg1 0.5000 0.5000 0.5000 0.0137(8) Uani d S 1 . .
    O O1W 0.4211(9) 0.2941(8) 0.7146(7) 0.0195(14) Uani d D 1 . .
    H H1WA 0.413(14) 0.319(13) 0.817(6) 0.023 Uiso d D 1 . .
    H H1WB 0.355(13) 0.201(8) 0.719(12) 0.023 Uiso d D 1 . .
    P P1 0.3736(3) 0.2528(3) 0.2388(3) 0.0129(5) Uani d . 1 . .
    P P2 0.7759(3) 0.1985(3) 0.2518(3) 0.0130(5) Uani d . 1 . .
    O O1 0.3041(8) 0.3164(9) 0.0855(8) 0.0190(13) Uani d . 1 . .
    O O2 0.3344(8) 0.3767(8) 0.3829(7) 0.0151(12) Uani d . 1 . .
    O O3 0.2791(9) 0.0628(8) 0.3238(8) 0.0181(13) Uani d . 1 . .
    H H3 0.2828 0.0417 0.4276 0.022 Uiso calc R 1 . .
    O O4 0.6144(8) 0.2214(8) 0.1485(7) 0.0162(12) Uani d . 1 . .
    O O5 0.7572(8) 0.3505(8) 0.3636(7) 0.0155(12) Uani d . 1 . .
    O O6 0.7434(9) 0.0105(8) 0.3514(8) 0.0216(14) Uani d . 1 . .
    O O7 0.9737(9) 0.2074(9) 0.0826(8) 0.0201(14) Uani d . 1 . .
    H H7 1.0655 0.2565 0.1046 0.024 Uiso calc R 1 . .
loop_
    _atom_site_aniso_label
    _atom_site_aniso_U_11
    _atom_site_aniso_U_22
    _atom_site_aniso_U_33
    _atom_site_aniso_U_12
    _atom_site_aniso_U_13
    _atom_site_aniso_U_23
    Cs1 0.0193(4) 0.0231(4) 0.0164(4) 0.0023(2) -0.0101(2) -0.0027(2)
    Mg1 0.0124(18) 0.018(2) 0.0124(18) 0.0022(15) -0.0069(15) -0.0011(15)
    O1W 0.030(4) 0.022(3) 0.010(3) -0.003(3) -0.012(3) -0.002(2)
    P1 0.0121(10) 0.0171(11) 0.0121(10) 0.0017(8) -0.0073(8) -0.0031(8)
    P2 0.0131(10) 0.0190(11) 0.0104(9) 0.0015(8) -0.0080(8) -0.0035(8)
    O1 0.016(3) 0.029(3) 0.017(3) -0.001(2) -0.012(2) -0.002(3)
    O2 0.013(3) 0.021(3) 0.017(3) 0.000(2) -0.012(2) -0.006(2)
    O3 0.022(3) 0.017(3) 0.021(3) -0.005(2) -0.012(3) -0.005(2)
    O4 0.013(3) 0.027(3) 0.014(3) 0.003(2) -0.011(2) -0.005(2)
    O5 0.014(3) 0.025(3) 0.012(3) 0.002(2) -0.008(2) -0.009(2)
    O6 0.027(3) 0.022(3) 0.017(3) -0.002(3) -0.010(3) -0.001(2)
    O7 0.012(3) 0.037(4) 0.014(3) -0.001(3) -0.006(2) -0.008(3)
_geom_special_details
;
 All esds (except the esd in the dihedral angle between two l.s. planes)
 are estimated using the full covariance matrix.  The cell esds are taken
 into account individually in the estimation of esds in distances, angles
 and torsion angles; correlations between esds in cell parameters are only
 used when they are defined by crystal symmetry.  An approximate (isotropic)
 treatment of cell esds is used for estimating esds involving l.s. planes.
;
loop_
    _geom_bond_atom_site_label_1
    _geom_bond_atom_site_label_2
    _geom_bond_site_symmetry_2
    _geom_bond_distance
    _geom_bond_publ_flag
    Cs1 O7 2_665 3.092(6) ?
    Cs1 O3 1_565 3.151(6) ?
    Cs1 O2 . 3.155(6) ?
    Cs1 O6 1_465 3.233(7) ?
    Cs1 O2 2_566 3.259(6) ?
    Cs1 O4 2_665 3.295(5) ?
    Cs1 O5 2_666 3.401(5) ?
    Cs1 O5 1_455 3.450(6) ?
    Cs1 O1 . 3.461(6) ?
    Cs1 O1W 2_666 3.486(6) ?
    Cs1 O1W 2_566 3.608(6) ?
    Cs1 P1 . 3.836(2) ?
    Mg1 O2 . 2.046(5) ?
    Mg1 O2 2_666 2.046(5) ?
    Mg1 O5 2_666 2.103(6) ?
    Mg1 O5 . 2.103(6) ?
    Mg1 O1W 2_666 2.103(5) ?
    Mg1 O1W . 2.103(5) ?
    Mg1 Cs1 2_666 4.0953(9) ?
    Mg1 Cs1 1_655 4.1789(11) ?
    Mg1 Cs1 2_566 4.1790(11) ?
    O1W Cs1 2_666 3.486(6) ?
    O1W Cs1 2_566 3.608(6) ?
    O1W H1WA . 0.839(10) ?
    O1W H1WB . 0.839(10) ?
    P1 O2 . 1.498(6) ?
    P1 O1 . 1.510(6) ?
    P1 O3 . 1.566(6) ?
    P1 O4 . 1.612(6) ?
    P1 Cs1 2_566 4.100(2) ?
    P2 O5 . 1.493(6) ?
    P2 O6 . 1.518(6) ?
    P2 O7 . 1.553(6) ?
    P2 O4 . 1.637(5) ?
    P2 Cs1 2_665 3.995(2) ?
    O2 Cs1 2_566 3.259(6) ?
    O3 Cs1 1_545 3.151(6) ?
    O3 H3 . 0.8400 ?
    O4 Cs1 2_665 3.295(5) ?
    O5 Cs1 2_666 3.401(5) ?
    O5 Cs1 1_655 3.450(6) ?
    O6 Cs1 1_645 3.233(6) ?
    O7 Cs1 2_665 3.092(6) ?
    O7 H7 . 0.8400 ?
loop_
    _geom_angle_atom_site_label_1
    _geom_angle_atom_site_label_2
    _geom_angle_atom_site_label_3
    _geom_angle_site_symmetry_1
    _geom_angle_site_symmetry_3
    _geom_angle
    _geom_angle_publ_flag
    O7 Cs1 O3 2_665 1_565 103.03(16) ?
    O7 Cs1 O2 2_665 . 127.15(16) ?
    O3 Cs1 O2 1_565 . 108.02(15) ?
    O7 Cs1 O6 2_665 1_465 74.51(15) ?
    O3 Cs1 O6 1_565 1_465 72.09(16) ?
    O2 Cs1 O6 . 1_465 155.89(14) ?
    O7 Cs1 O2 2_665 2_566 112.39(14) ?
    O3 Cs1 O2 1_565 2_566 108.69(15) ?
    O2 Cs1 O2 . 2_566 96.77(14) ?
    O6 Cs1 O2 1_465 2_566 61.80(15) ?
    O7 Cs1 O4 2_665 2_665 44.14(14) ?
    O3 Cs1 O4 1_565 2_665 84.93(15) ?
    O2 Cs1 O4 . 2_665 97.36(14) ?
    O6 Cs1 O4 1_465 2_665 106.59(14) ?
    O2 Cs1 O4 2_566 2_665 156.16(13) ?
    O7 Cs1 O5 2_665 2_666 169.36(14) ?
    O3 Cs1 O5 1_565 2_666 68.88(15) ?
    O2 Cs1 O5 . 2_666 52.76(15) ?
    O6 Cs1 O5 1_465 2_666 108.24(14) ?
    O2 Cs1 O5 2_566 2_666 77.41(13) ?
    O4 Cs1 O5 2_665 2_666 126.34(13) ?
    O7 Cs1 O5 2_665 1_455 86.75(14) ?
    O3 Cs1 O5 1_565 1_455 160.22(15) ?
    O2 Cs1 O5 . 1_455 78.07(14) ?
    O6 Cs1 O5 1_465 1_455 94.58(15) ?
    O2 Cs1 O5 2_566 1_455 51.54(14) ?
    O4 Cs1 O5 2_665 1_455 113.40(13) ?
    O5 Cs1 O5 2_666 1_455 103.09(12) ?
    O7 Cs1 O1 2_665 . 82.39(15) ?
    O3 Cs1 O1 1_565 . 132.65(15) ?
    O2 Cs1 O1 . . 45.25(13) ?
    O6 Cs1 O1 1_465 . 150.16(14) ?
    O2 Cs1 O1 2_566 . 112.32(15) ?
    O4 Cs1 O1 2_665 . 66.40(15) ?
    O5 Cs1 O1 2_666 . 97.95(14) ?
    O5 Cs1 O1 1_455 . 65.07(13) ?
    O7 Cs1 O1W 2_665 2_666 119.58(14) ?
    O3 Cs1 O1W 1_565 2_666 59.65(15) ?
    O2 Cs1 O1W . 2_666 51.99(14) ?
    O6 Cs1 O1W 1_465 2_666 131.44(15) ?
    O2 Cs1 O1W 2_566 2_666 128.02(13) ?
    O4 Cs1 O1W 2_665 2_666 75.64(13) ?
    O5 Cs1 O1W 2_666 2_666 50.71(13) ?
    O5 Cs1 O1W 1_455 2_666 130.02(14) ?
    O1 Cs1 O1W . 2_666 76.60(14) ?
    O7 Cs1 O1W 2_665 2_566 61.98(13) ?
    O3 Cs1 O1W 1_565 2_566 119.49(15) ?
    O2 Cs1 O1W . 2_566 128.11(13) ?
    O6 Cs1 O1W 1_465 2_566 47.53(15) ?
    O2 Cs1 O1W 2_566 2_566 50.41(12) ?
    O4 Cs1 O1W 2_665 2_566 105.98(12) ?
    O5 Cs1 O1W 2_666 2_566 127.65(13) ?
    O5 Cs1 O1W 1_455 2_566 50.22(14) ?
    O1 Cs1 O1W . 2_566 104.72(14) ?
    O1W Cs1 O1W 2_666 2_566 178.20(18) ?
    O7 Cs1 P1 2_665 . 105.41(12) ?
    O3 Cs1 P1 1_565 . 122.63(12) ?
    O2 Cs1 P1 . . 22.12(11) ?
    O6 Cs1 P1 1_465 . 164.02(12) ?
    O2 Cs1 P1 2_566 . 104.76(11) ?
    O4 Cs1 P1 2_665 . 82.42(11) ?
    O5 Cs1 P1 2_666 . 74.87(11) ?
    O5 Cs1 P1 1_455 . 69.55(10) ?
    O1 Cs1 P1 . . 23.15(9) ?
    O1W Cs1 P1 2_666 . 63.00(11) ?
    O1W Cs1 P1 2_566 . 117.80(10) ?
    O2 Mg1 O2 . 2_666 179.9990(10)
                                 ?
    O2 Mg1 O5 . 2_666 89.5(2) ?
    O2 Mg1 O5 2_666 2_666 90.5(2) ?
    O2 Mg1 O5 . . 90.5(2) ?
    O2 Mg1 O5 2_666 . 89.5(2) ?
    O5 Mg1 O5 2_666 . 179.9990(10)
                                 ?
    O2 Mg1 O1W . 2_666 89.7(2) ?
    O2 Mg1 O1W 2_666 2_666 90.3(2) ?
    O5 Mg1 O1W 2_666 2_666 89.1(2) ?
    O5 Mg1 O1W . 2_666 90.9(2) ?
    O2 Mg1 O1W . . 90.3(2) ?
    O2 Mg1 O1W 2_666 . 89.7(2) ?
    O5 Mg1 O1W 2_666 . 90.9(2) ?
    O5 Mg1 O1W . . 89.1(2) ?
    O1W Mg1 O1W 2_666 . 180.0(3) ?
    O2 Mg1 Cs1 . 2_666 131.03(16) ?
    O2 Mg1 Cs1 2_666 2_666 48.97(16) ?
    O5 Mg1 Cs1 2_666 2_666 123.99(15) ?
    O5 Mg1 Cs1 . 2_666 56.01(15) ?
    O1W Mg1 Cs1 2_666 2_666 121.65(16) ?
    O1W Mg1 Cs1 . 2_666 58.35(16) ?
    O2 Mg1 Cs1 . . 48.97(16) ?
    O2 Mg1 Cs1 2_666 . 131.03(16) ?
    O5 Mg1 Cs1 2_666 . 56.01(15) ?
    O5 Mg1 Cs1 . . 123.99(15) ?
    O1W Mg1 Cs1 2_666 . 58.35(16) ?
    O1W Mg1 Cs1 . . 121.65(16) ?
    Cs1 Mg1 Cs1 2_666 . 180.000(7) ?
    O2 Mg1 Cs1 . 1_655 130.16(15) ?
    O2 Mg1 Cs1 2_666 1_655 49.84(16) ?
    O5 Mg1 Cs1 2_666 1_655 124.62(16) ?
    O5 Mg1 Cs1 . 1_655 55.38(16) ?
    O1W Mg1 Cs1 2_666 1_655 59.70(16) ?
    O1W Mg1 Cs1 . 1_655 120.30(16) ?
    Cs1 Mg1 Cs1 2_666 1_655 61.976(19) ?
    Cs1 Mg1 Cs1 . 1_655 118.02(2) ?
    O2 Mg1 Cs1 . 2_566 49.84(16) ?
    O2 Mg1 Cs1 2_666 2_566 130.16(16) ?
    O5 Mg1 Cs1 2_666 2_566 55.38(16) ?
    O5 Mg1 Cs1 . 2_566 124.62(16) ?
    O1W Mg1 Cs1 2_666 2_566 120.30(16) ?
    O1W Mg1 Cs1 . 2_566 59.70(16) ?
    Cs1 Mg1 Cs1 2_666 2_566 118.024(19) ?
    Cs1 Mg1 Cs1 . 2_566 61.98(2) ?
    Cs1 Mg1 Cs1 1_655 2_566 180.0 ?
    Mg1 O1W Cs1 . 2_666 90.75(19) ?
    Mg1 O1W Cs1 . 2_566 90.08(18) ?
    Cs1 O1W Cs1 2_666 2_566 178.20(18) ?
    Mg1 O1W H1WA . . 119(7) ?
    Cs1 O1W H1WA 2_666 . 72(7) ?
    Cs1 O1W H1WA 2_566 . 106(7) ?
    Mg1 O1W H1WB . . 124(6) ?
    Cs1 O1W H1WB 2_666 . 125(7) ?
    Cs1 O1W H1WB 2_566 . 55(7) ?
    H1WA O1W H1WB . . 113(8) ?
    O2 P1 O1 . . 116.7(4) ?
    O2 P1 O3 . . 110.1(3) ?
    O1 P1 O3 . . 108.9(3) ?
    O2 P1 O4 . . 108.7(3) ?
    O1 P1 O4 . . 106.0(3) ?
    O3 P1 O4 . . 106.0(3) ?
    O2 P1 Cs1 . . 52.5(2) ?
    O1 P1 Cs1 . . 64.3(3) ?
    O3 P1 Cs1 . . 126.4(2) ?
    O4 P1 Cs1 . . 127.4(2) ?
    O2 P1 Cs1 . 2_566 46.6(2) ?
    O1 P1 Cs1 . 2_566 110.0(2) ?
    O3 P1 Cs1 . 2_566 69.8(2) ?
    O4 P1 Cs1 . 2_566 143.1(2) ?
    Cs1 P1 Cs1 . 2_566 64.84(4) ?
    O5 P2 O6 . . 116.1(3) ?
    O5 P2 O7 . . 112.9(3) ?
    O6 P2 O7 . . 110.9(4) ?
    O5 P2 O4 . . 110.8(3) ?
    O6 P2 O4 . . 106.4(3) ?
    O7 P2 O4 . . 98.0(3) ?
    O5 P2 Cs1 . 2_665 120.3(2) ?
    O6 P2 Cs1 . 2_665 123.5(3) ?
    O4 P2 Cs1 . 2_665 53.5(2) ?
    P1 O1 Cs1 . . 92.5(3) ?
    P1 O2 Mg1 . . 137.3(4) ?
    P1 O2 Cs1 . . 105.4(3) ?
    Mg1 O2 Cs1 . . 101.8(2) ?
    P1 O2 Cs1 . 2_566 113.8(3) ?
    Mg1 O2 Cs1 . 2_566 101.5(2) ?
    Cs1 O2 Cs1 . 2_566 83.23(14) ?
    P1 O3 Cs1 . 1_545 148.3(3) ?
    P1 O3 H3 . . 109.5 ?
    Cs1 O3 H3 1_545 . 102.2 ?
    P1 O4 P2 . . 126.8(4) ?
    P1 O4 Cs1 . 2_665 128.3(3) ?
    P2 O4 Cs1 . 2_665 103.0(2) ?
    P2 O5 Mg1 . . 129.5(3) ?
    P2 O5 Cs1 . 2_666 120.1(3) ?
    Mg1 O5 Cs1 . 2_666 93.14(17) ?
    P2 O5 Cs1 . 1_655 127.4(3) ?
    Mg1 O5 Cs1 . 1_655 94.5(2) ?
    Cs1 O5 Cs1 2_666 1_655 76.91(12) ?
    P2 O6 Cs1 . 1_645 123.7(3) ?
    P2 O7 Cs1 . 2_665 114.5(3) ?
    P2 O7 H7 . . 109.5 ?
    Cs1 O7 H7 2_665 . 122.0 ?
loop_
    _geom_hbond_atom_site_label_D
    _geom_hbond_atom_site_label_H
    _geom_hbond_atom_site_label_A
    _geom_hbond_site_symmetry_A
    _geom_hbond_distance_DH
    _geom_hbond_distance_HA
    _geom_hbond_distance_DA
    _geom_hbond_angle_DHA
    O1W H1WA O1 1_556 0.839(10) 2.01(4) 2.804(8) 158(9)
    O1W H1WB O6 2_656 0.839(10) 1.97(3) 2.778(9) 162(9)
    O3 H3 O6 2_656 0.84 1.72 2.551(8) 172.2
    O7 H7 O1 1_655 0.84 1.71 2.518(8) 159.4
