# Supplementary material for: Dicaesium magnesium bis­(dihydrogen phosphate(V)) dihydrate
Source: Acta Crystallogr Sect E Struct Rep Online. 2008 Dec 17;65(Pt 1):i3. doi: 10.1107/S1600536808042384 (PMC2967844; doi:10.1107/S1600536808042384)
Supplement: Supplementary file 2 [file e-65-000i3-Isup2.hkl]

# 
# h,k,l, Fc-squared, Fo-squared, sigma(Fo-squared) and status flag 
# 
data_I
_shelx_title ' b54' 
_shelx_refln_list_code          4 
_shelx_F_calc_maximum      157.76 
_exptl_crystal_F_000       318.00 
_reflns_d_resolution_high  0.8311 
 
loop_ 
 _symmetry_equiv_pos_as_xyz 
 'x, y, z' 
 '-x, -y, -z' 
 
_cell_length_a     7.0935 
_cell_length_b     7.4606 
_cell_length_c     8.0230 
_cell_angle_alpha  83.776 
_cell_angle_beta   68.558 
_cell_angle_gamma  87.850 
 
_shelx_F_squared_multiplier     1.000 
 
loop_ 
 _refln_index_h 
 _refln_index_k 
 _refln_index_l 
 _refln_F_squared_calc 
 _refln_F_squared_meas 
 _refln_F_squared_sigma 
 _refln_observed_status 
   2   0   0       47.22       44.34     11.18 o 
   3   0   0      598.12      643.00     34.08 o 
   4   0   0      694.19      766.67     61.76 o 
   5   0   0     1435.66     1535.69     71.06 o 
   6   0   0     2526.66     2788.89     81.76 o 
   7   0   0     1549.18     1725.61     74.79 o 
  -7   1   0     1643.44     1809.80     80.82 o 
  -6   1   0        8.24       22.29     38.00 o 
  -5   1   0      310.76      374.20     36.13 o 
  -4   1   0      156.34      169.87     25.55 o 
  -3   1   0     1393.35     1423.47    122.21 o 
  -2   1   0    24889.01    24017.44    457.13 o 
  -1   1   0     2291.84     1515.32    106.78 o 
   1   1   0     1731.35     1672.74    301.28 o 
   2   1   0     8310.41     7947.15    168.81 o 
   3   1   0     2785.19     2728.29     71.51 o 
   4   1   0     2598.94     2722.46     69.96 o 
   5   1   0     3791.33     4072.14    210.40 o 
   6   1   0        0.22       19.32     33.63 o 
   7   1   0      280.05      346.61     52.22 o 
  -7   2   0      125.11      136.09     48.88 o 
  -6   2   0      805.90      875.74     63.29 o 
  -5   2   0      442.05      514.48     41.66 o 
  -4   2   0     6397.31     7213.56    418.74 o 
  -3   2   0      174.31      159.52     30.72 o 
  -2   2   0      714.16      535.94     45.42 o 
  -1   2   0     2112.40     2007.22    197.09 o 
   0   2   0    18885.95    19965.54   1842.79 o 
   1   2   0     3259.44     3144.44    396.42 o 
   2   2   0     7302.17     8085.12    661.30 o 
   3   2   0     1971.96     1995.21     65.59 o 
   4   2   0      936.16     1054.83     41.18 o 
   5   2   0       15.33       17.87     24.94 o 
   6   2   0     2848.21     2924.49     75.62 o 
   7   2   0     2223.69     2335.20    224.20 o 
  -7   3   0      257.07      333.33     72.85 o 
  -6   3   0     1944.61     2286.80    117.56 o 
  -5   3   0      697.27      717.48    133.39 o 
  -4   3   0        7.59        3.70     24.44 o 
  -3   3   0     1298.14     1267.60    177.85 o 
  -2   3   0     2892.39     2841.85    114.84 o 
  -1   3   0     5416.90     4492.14    179.60 o 
   0   3   0     5689.72     6671.52    591.70 o 
   1   3   0       11.49        0.91      8.14 o 
   2   3   0     3242.41     3758.63    449.87 o 
   3   3   0      124.07      125.58     29.00 o 
   4   3   0     4140.18     4204.43    212.01 o 
   5   3   0     3958.70     4044.93    438.14 o 
   6   3   0      554.05      535.04     45.11 o 
   7   3   0       27.30       39.16     49.65 o 
  -7   4   0       10.73       17.61     55.72 o 
  -6   4   0        0.09        3.09     46.07 o 
  -5   4   0       87.68       94.89     42.31 o 
  -4   4   0     3142.84     3081.13    175.02 o 
  -3   4   0     3285.36     3175.68    281.84 o 
  -2   4   0     1776.45     1828.89    148.79 o 
  -1   4   0       14.35       42.32     19.81 o 
   0   4   0     3851.74     4437.58    378.20 o 
   1   4   0       42.61       42.61     15.48 o 
   2   4   0     6853.30     7538.87    270.80 o 
   3   4   0     2875.22     2966.53    207.12 o 
   4   4   0      344.78      365.33     36.48 o 
   5   4   0        8.31       23.09     33.41 o 
   6   4   0      873.96      827.25     99.91 o 
   7   4   0     1103.30     1025.25     64.14 o 
  -6   5   0     1192.03     1144.73     57.01 o 
  -5   5   0     2511.23     2582.77     84.63 o 
  -4   5   0      828.68      823.78     62.09 o 
  -3   5   0       29.82       36.83     27.60 o 
  -2   5   0     2940.05     2954.27    345.53 o 
  -1   5   0      603.31      567.18     36.76 o 
   0   5   0     1961.46     2229.27    174.99 o 
   1   5   0     1669.95     1822.58     54.22 o 
   2   5   0      693.45      811.52     75.43 o 
   3   5   0      259.65      255.34     22.37 o 
   4   5   0     1582.05     1560.56     63.65 o 
   5   5   0     2383.12     2346.61    106.09 o 
   6   5   0      271.24      257.58     43.28 o 
  -5   6   0      210.81      252.70     48.90 o 
  -4   6   0     3270.06     3545.66    290.19 o 
  -3   6   0      903.07      874.99     67.03 o 
  -2   6   0     1546.50     1416.22    139.10 o 
  -1   6   0      453.13      395.33     52.87 o 
   0   6   0      120.77       90.52     37.53 o 
   1   6   0        4.82        2.87     29.06 o 
   2   6   0     1714.74     1924.08     94.09 o 
   3   6   0     3141.63     3343.38    211.09 o 
   4   6   0      404.91      398.14     32.10 o 
   5   6   0      120.30      121.14     36.88 o 
  -4   7   0     1446.88     1455.45     58.93 o 
  -3   7   0      346.96      325.35     51.80 o 
  -2   7   0      111.87      132.05     29.43 o 
  -1   7   0       64.96      102.03     47.47 o 
   0   7   0      332.62      317.16     45.56 o 
   1   7   0     2644.77     2698.15    101.36 o 
   2   7   0      855.63      968.24    111.65 o 
   3   7   0      150.16      220.95     32.19 o 
   4   7   0      388.87      424.25     42.38 o 
  -3   8   0      180.34      190.31     70.34 o 
  -2   8   0      630.36      669.85    133.99 o 
  -1   8   0     1088.39     1302.79    191.51 o 
   0   8   0      377.09      325.56     37.17 o 
   1   8   0      569.44      572.50     41.02 o 
   2   8   0      460.93      393.50     81.15 o 
   3   8   0      677.06      680.25     61.92 o 
  -2  -8   1     1002.81     1149.06    182.78 o 
  -1  -8   1      261.37      306.16     52.86 o 
   0  -8   1     1131.22     1096.99     89.28 o 
   1  -8   1       71.54       94.89     46.05 o 
   2  -8   1      538.62      600.44     54.30 o 
   3  -8   1      611.15      650.73    102.03 o 
  -4  -7   1     1544.76     1401.41     81.62 o 
  -3  -7   1      228.64      203.64     35.14 o 
  -2  -7   1      165.79      189.05     47.45 o 
  -1  -7   1        6.45       18.15     34.83 o 
   0  -7   1      501.82      569.15     45.23 o 
   1  -7   1     1037.15     1168.61     61.46 o 
   2  -7   1     2957.71     3209.79    254.55 o 
   3  -7   1     1456.33     1306.16     79.38 o 
   4  -7   1      421.89      449.83     50.47 o 
   5  -7   1        9.60       18.79     40.73 o 
  -5  -6   1      349.33      306.31     51.62 o 
  -4  -6   1        0.93       24.00     29.65 o 
  -3  -6   1      291.86      299.17     29.40 o 
  -2  -6   1      370.52      418.72     40.03 o 
  -1  -6   1     1049.50     1137.31     40.69 o 
   0  -6   1     3971.43     4061.98    316.69 o 
   1  -6   1     1998.97     1936.66    227.24 o 
   2  -6   1      256.33      269.46     33.54 o 
   3  -6   1      385.68      371.36     43.22 o 
   4  -6   1     1417.08     1476.63     60.58 o 
   5  -6   1      582.48      654.66     53.89 o 
   6  -6   1      557.15      607.52     66.51 o 
  -6  -5   1        1.81        9.82     30.39 o 
  -5  -5   1       62.26       54.69     24.57 o 
  -4  -5   1     1302.63     1245.88    117.83 o 
  -3  -5   1      784.16      836.14    111.67 o 
  -2  -5   1     1068.85     1089.82    123.64 o 
  -1  -5   1     2654.73     3320.50    191.77 o 
   0  -5   1      445.50      444.59     61.06 o 
   1  -5   1     1329.55     1283.84     51.60 o 
   2  -5   1     5455.77     5098.95    356.54 o 
   3  -5   1     1725.58     1396.69    140.59 o 
   4  -5   1      521.01      496.47     83.14 o 
   5  -5   1      581.43      517.16     43.30 o 
   6  -5   1        0.76       37.16     49.55 o 
  -6  -4   1     1205.01     1211.02     54.29 o 
  -5  -4   1      393.78      476.02     34.07 o 
  -4  -4   1      536.58      495.37     93.13 o 
  -3  -4   1     2113.65     2185.28    160.46 o 
  -2  -4   1      586.52      614.63     47.36 o 
  -1  -4   1     2441.00     2889.19    430.29 o 
   0  -4   1     5255.03     5656.64    270.31 o 
   1  -4   1     2082.11     2037.99     66.51 o 
   2  -4   1     2249.46     2380.75    253.50 o 
   3  -4   1       68.78       78.95     26.27 o 
   4  -4   1      311.88      328.21     64.25 o 
   5  -4   1     1621.82     1588.44     76.10 o 
   6  -4   1     1520.86     1598.46    195.51 o 
   7  -4   1     1817.90     1579.89    369.38 o 
  -7  -3   1      188.94      218.95     67.46 o 
  -6  -3   1      239.83      225.42     38.45 o 
  -5  -3   1     1569.98     1595.34     90.39 o 
  -4  -3   1     1301.51     1312.97     45.94 o 
  -3  -3   1      372.64      317.57     46.25 o 
  -2  -3   1     4820.39     4919.33    415.17 o 
  -1  -3   1     5742.79     5011.00    135.62 o 
   0  -3   1       92.52       82.86     15.11 o 
   1  -3   1      793.49      723.52     46.17 o 
   2  -3   1      853.84      723.70     50.71 o 
   3  -3   1     4574.35     4116.79    234.35 o 
   4  -3   1     2954.15     2570.56    473.11 o 
   5  -3   1     3583.06     3741.83    123.43 o 
   6  -3   1       42.92       16.54     60.66 o 
   7  -3   1      359.17      335.37     73.66 o 
  -7  -2   1        6.89       30.78     51.66 o 
  -6  -2   1      860.56     1022.50     54.30 o 
  -5  -2   1       21.15       43.83     25.70 o 
  -4  -2   1     4445.87     4484.97    455.19 o 
  -3  -2   1     6576.90     6182.62    429.21 o 
  -2  -2   1      362.96      336.83     25.68 o 
  -1  -2   1     2094.79     2155.27    142.74 o 
   0  -2   1     1080.06      871.07     64.12 o 
   1  -2   1     5013.22     4236.57    444.75 o 
   2  -2   1     4133.35     3229.19    113.41 o 
   3  -2   1     2102.98     1892.80     81.40 o 
   4  -2   1      185.69      225.07     28.60 o 
   5  -2   1     1245.16     1361.77     97.22 o 
   6  -2   1     2729.57     3155.01    147.46 o 
   7  -2   1     1383.26     1592.21     71.60 o 
  -7  -1   1      100.38      113.60     49.29 o 
  -6  -1   1     1855.09     1616.89    168.39 o 
  -5  -1   1     2406.76     2374.98    105.82 o 
  -4  -1   1      255.05      248.74     28.96 o 
  -3  -1   1       61.92       95.31     18.39 o 
  -2  -1   1     7006.15     6249.58    402.06 o 
  -1  -1   1    13916.13    13001.39    233.47 o 
   0  -1   1       11.76        0.99      5.22 o 
   1  -1   1     2869.37     1804.43     83.86 o 
   2  -1   1      102.70       78.01     12.68 o 
   3  -1   1     1673.26     1535.33     51.91 o 
   4  -1   1     4345.99     4738.95    102.11 o 
   5  -1   1     5213.86     5695.31    219.80 o 
   6  -1   1     1555.80     1762.51    132.18 o 
   7  -1   1      305.54      321.96     49.39 o 
   8  -1   1        3.40        6.22     41.54 o 
  -7   0   1      109.17      127.01     52.91 o 
  -6   0   1       84.70       87.09     43.17 o 
  -5   0   1       26.20       17.68     28.64 o 
  -4   0   1     4158.90     4348.91    107.84 o 
  -3   0   1    10476.11    10273.12    212.60 o 
  -2   0   1     4013.19     3726.29    113.66 o 
  -1   0   1     1559.42     1268.63     78.21 o 
   2   0   1     1911.23     1571.86     72.26 o 
   3   0   1     5520.12     4898.76    175.01 o 
   4   0   1     7853.72     8214.93    205.08 o 
   5   0   1     1370.63     1432.90     48.94 o 
   6   0   1      894.01      982.48     44.27 o 
   7   0   1     1081.50     1093.03     51.39 o 
   8   0   1      518.04      513.97     81.50 o 
  -7   1   1      149.42      155.92     53.26 o 
  -6   1   1     1472.54     1736.81     80.97 o 
  -5   1   1     3953.34     4336.15    239.37 o 
  -4   1   1     1972.65     2080.62     75.57 o 
  -3   1   1     3086.50     3085.11    149.26 o 
  -2   1   1     7227.79     6391.67    713.19 o 
  -1   1   1     4205.84     2892.44    120.04 o 
   0   1   1      596.69      417.20     30.02 o 
   1   1   1     8890.09     9618.08    825.29 o 
   2   1   1    10112.03    11334.26    636.36 o 
   3   1   1      328.45      273.20     22.44 o 
   4   1   1     1362.60     1278.04     78.86 o 
   5   1   1     5219.25     5137.39    103.33 o 
   6   1   1      537.41      611.58     62.36 o 
   7   1   1      210.62      264.41     42.91 o 
   8   1   1      467.84      382.07     52.05 o 
  -7   2   1     1322.44     1294.24     94.21 o 
  -6   2   1      702.28      759.57     99.17 o 
  -5   2   1      126.30      187.77     49.01 o 
  -4   2   1     3039.83     3085.39    233.12 o 
  -3   2   1     3715.98     3737.49    164.66 o 
  -2   2   1     5530.90     4592.72    282.40 o 
  -1   2   1     4354.24     3735.01    732.80 o 
   0   2   1     8674.93     9150.28    869.96 o 
   1   2   1      497.26      519.07     30.11 o 
   2   2   1     1816.68     2154.51    131.15 o 
   3   2   1     4832.00     4556.85     91.35 o 
   4   2   1     3309.76     3367.76     91.45 o 
   5   2   1      371.17      365.28     37.70 o 
   6   2   1       70.09       70.31     29.36 o 
   7   2   1      287.33      246.85     33.60 o 
   8   2   1      623.24      536.45     60.40 o 
  -7   3   1      163.67      153.68     43.13 o 
  -6   3   1     1541.74     1572.85    145.12 o 
  -5   3   1     2674.02     2886.44    442.37 o 
  -4   3   1     1564.72     1576.86    164.69 o 
  -3   3   1     1748.31     1542.74     78.78 o 
  -2   3   1     1067.61     1061.97     53.41 o 
  -1   3   1      813.78      798.05     53.08 o 
   0   3   1     3391.75     3882.22    356.09 o 
   1   3   1    10000.54    12026.21    201.44 o 
   2   3   1     3130.66     3743.96    109.40 o 
   3   3   1     1675.19     2029.79     64.13 o 
   4   3   1      120.97      179.18     34.46 o 
   5   3   1     1131.17     1166.18     71.05 o 
   6   3   1      990.44     1024.58     59.09 o 
   7   3   1      267.75      249.15     45.50 o 
  -6   4   1      951.70      975.46     54.06 o 
  -5   4   1      128.87      143.21     34.29 o 
  -4   4   1       43.77       38.07     30.52 o 
  -3   4   1     1353.82     1110.24    136.50 o 
  -2   4   1     1935.84     1557.31     92.08 o 
  -1   4   1     5901.36     6323.84    144.60 o 
   0   4   1     5552.86     5602.14   1040.42 o 
   1   4   1      755.97      818.72     65.72 o 
   2   4   1        1.12       52.19     27.85 o 
   3   4   1     1790.06     1916.85    165.46 o 
   4   4   1     3872.80     3869.38    654.00 o 
   5   4   1       94.12      112.93     28.40 o 
   6   4   1     1543.01     1269.46     96.32 o 
   7   4   1       81.64       68.62     36.89 o 
  -6   5   1       46.68       36.03     49.38 o 
  -5   5   1     1399.12     1636.72     84.52 o 
  -4   5   1      472.50      467.62     48.98 o 
  -3   5   1     2033.64     1823.88     66.10 o 
  -2   5   1      843.02      731.95     39.37 o 
  -1   5   1     1117.65     1091.80     56.34 o 
   0   5   1       42.61       62.25     25.40 o 
   1   5   1     6383.69     8144.41    130.04 o 
   2   5   1     5546.19     6432.31    548.65 o 
   3   5   1       44.00       26.86     22.47 o 
   4   5   1     1472.23     1594.67    153.20 o 
   5   5   1      109.62       91.15     29.67 o 
   6   5   1       51.58       28.05     34.08 o 
  -5   6   1      635.48      773.76     68.18 o 
  -4   6   1       54.04       77.67     51.15 o 
  -3   6   1      119.79       84.48     39.43 o 
  -2   6   1        9.12       18.50     27.75 o 
  -1   6   1     3300.77     3395.31    288.99 o 
   0   6   1     7020.28     8336.52    432.65 o 
   1   6   1       51.74       84.78     30.50 o 
   2   6   1      635.18      696.81     46.01 o 
   3   6   1      136.27      143.85     25.89 o 
   4   6   1      288.55      275.57     28.80 o 
   5   6   1      448.30      362.68     46.35 o 
   6   6   1     1920.13     1717.11     68.21 o 
  -4   7   1        7.17       17.38     42.16 o 
  -3   7   1     1014.35     1032.23     53.60 o 
  -2   7   1     2128.73     2439.05    272.38 o 
  -1   7   1      568.85      701.86    153.39 o 
   0   7   1      308.90      304.59     41.65 o 
   1   7   1     1329.01     1523.35     76.36 o 
   2   7   1      511.66      538.10    101.07 o 
   3   7   1      532.93      562.61     37.73 o 
   4   7   1     1621.88     1546.42    115.21 o 
   5   7   1      322.90      272.67     54.19 o 
  -3   8   1      170.85      223.66     78.33 o 
  -2   8   1      232.71      253.39     51.45 o 
  -1   8   1      627.88      760.14    108.69 o 
   0   8   1      862.34      767.96     55.52 o 
   1   8   1      659.98      577.99     54.45 o 
   2   8   1      895.72      912.49     51.92 o 
   3   8   1        3.63       35.15     49.52 o 
  -2  -8   2       22.22       48.53     82.62 o 
  -1  -8   2      538.57      659.61    105.12 o 
   0  -8   2      747.56      750.01     80.33 o 
   1  -8   2      639.77      581.38     72.16 o 
   2  -8   2      372.90      361.91     82.37 o 
   3  -8   2        2.23       -8.60     55.75 o 
  -3  -7   2      199.17      252.60     45.85 o 
  -2  -7   2     1699.29     1995.64     63.06 o 
  -1  -7   2     1122.76     1317.00    233.60 o 
   0  -7   2      586.25      726.68     68.82 o 
   1  -7   2       22.21      -15.99     39.48 o 
   2  -7   2        0.69       11.27     37.35 o 
   3  -7   2      809.93      838.46     85.51 o 
   4  -7   2      943.42      918.62     51.19 o 
   5  -7   2      658.00      643.12     92.82 o 
  -4  -6   2      917.73      854.31     78.41 o 
  -3  -6   2     1049.69     1134.61    103.03 o 
  -2  -6   2     1319.02     1478.88     52.63 o 
  -1  -6   2       47.92       45.80     31.69 o 
   0  -6   2      296.27      328.29     85.77 o 
   1  -6   2     2402.90     2497.87     68.68 o 
   2  -6   2      643.10      661.19     35.05 o 
   3  -6   2      586.27      470.40     63.52 o 
   4  -6   2     1500.09     1560.11     60.52 o 
   5  -6   2      171.99      224.31     57.72 o 
   6  -6   2     1549.65     1533.67    196.08 o 
  -5  -5   2      459.68      434.62     66.13 o 
  -4  -5   2     1030.33     1076.39     43.03 o 
  -3  -5   2      147.44      175.30     26.73 o 
  -2  -5   2     1302.56     1333.21     43.98 o 
  -1  -5   2     3110.72     3051.09    213.45 o 
   0  -5   2     2011.51     2069.62    192.44 o 
   1  -5   2      719.73      822.92    137.87 o 
   2  -5   2      921.33      873.27     59.11 o 
   3  -5   2        1.33       40.80     30.26 o 
   4  -5   2     3029.30     2875.98    347.77 o 
   5  -5   2     1135.20     1202.09    113.66 o 
   6  -5   2     1329.59     1221.73    160.79 o 
  -6  -4   2      379.40      375.74     41.25 o 
  -5  -4   2      366.48      349.42     35.80 o 
  -4  -4   2      731.11      746.84     34.27 o 
  -3  -4   2     4756.13     4977.43    136.14 o 
  -2  -4   2     1904.11     1933.25    146.64 o 
  -1  -4   2       78.07       91.17     26.25 o 
   0  -4   2      981.70      963.49     48.88 o 
   1  -4   2      174.85      155.98     24.84 o 
   2  -4   2     5736.63     6595.82    167.19 o 
   3  -4   2     2382.76     2174.33    216.92 o 
   4  -4   2     3946.63     3782.25    107.19 o 
   5  -4   2       68.70      123.36     34.72 o 
   6  -4   2       14.56       60.26     43.83 o 
   7  -4   2      203.40      162.65     57.54 o 
  -6  -3   2      274.37      284.61     34.28 o 
  -5  -3   2     3679.23     3634.47    366.59 o 
  -4  -3   2     1509.85     1432.85    106.55 o 
  -3  -3   2      195.24      211.45     23.53 o 
  -2  -3   2       24.83       54.71     18.37 o 
  -1  -3   2       53.99       14.90     25.67 o 
   0  -3   2    11380.30    11812.81    436.04 o 
   1  -3   2     4958.67     5497.69    546.88 o 
   2  -3   2     7106.27     6319.54    175.81 o 
   3  -3   2        5.18      -13.70     24.15 o 
   4  -3   2      557.79      539.00     36.51 o 
   5  -3   2      588.82      542.75     45.63 o 
   6  -3   2     2070.43     2566.97    104.51 o 
   7  -3   2      869.22      864.59     68.35 o 
  -6  -2   2      800.96      942.12     88.47 o 
  -5  -2   2        9.81       19.42     23.23 o 
  -4  -2   2      170.08      187.25     24.40 o 
  -3  -2   2     2035.86     2079.34    102.75 o 
  -2  -2   2     4890.86     4492.25    137.56 o 
  -1  -2   2     1245.64     1290.62     70.69 o 
   0  -2   2    10318.44     8834.94    114.59 o 
   1  -2   2      306.08      292.15     33.18 o 
   2  -2   2     1354.15     1018.76     52.50 o 
   3  -2   2     5305.58     4692.01    134.83 o 
   4  -2   2     7606.16     7665.82    137.77 o 
   5  -2   2      324.61      368.82     33.81 o 
   6  -2   2      313.49      383.91     37.72 o 
   7  -2   2      476.23      536.51     97.05 o 
   8  -2   2     1042.67     1014.80    109.96 o 
  -7  -1   2      123.53       98.30     47.53 o 
  -6  -1   2       93.21      143.98     48.04 o 
  -5  -1   2     1537.22     1594.20     65.23 o 
  -4  -1   2     4401.28     4531.83    281.15 o 
  -3  -1   2       61.68       74.14     15.86 o 
  -2  -1   2     1105.67      944.86     42.58 o 
  -1  -1   2       24.73       12.58      6.16 o 
   0  -1   2     2264.89     1947.53    137.69 o 
   1  -1   2    10409.94    11017.67    307.60 o 
   2  -1   2    22336.26    23886.77    521.81 o 
   3  -1   2     1217.18     1246.73    167.89 o 
   4  -1   2      216.16      289.22     24.77 o 
   5  -1   2      273.54      269.00     26.27 o 
   6  -1   2     2032.16     2318.44     76.97 o 
   7  -1   2      993.26     1118.75     52.01 o 
   8  -1   2     1591.15     1770.57    156.28 o 
  -7   0   2      924.64      985.06     76.48 o 
  -6   0   2     2262.21     2456.62    242.35 o 
  -5   0   2      395.58      463.20     46.27 o 
  -4   0   2      503.74      458.77     38.64 o 
  -3   0   2     1410.40     1229.97     64.71 o 
  -2   0   2      275.34      224.41     18.73 o 
  -1   0   2     3047.60     2930.84    205.62 o 
   0   0   2    20198.84    18479.41    833.72 o 
   1   0   2     1847.04     1806.65     64.41 o 
   2   0   2      375.22      303.38     20.85 o 
   3   0   2     2847.34     2769.06    164.96 o 
   4   0   2     6926.59     7205.01    127.91 o 
   5   0   2      285.88      274.07     30.34 o 
   6   0   2     4663.69     5207.01    116.24 o 
   7   0   2     1191.36     1245.05     55.34 o 
   8   0   2      203.79      179.10     53.31 o 
  -7   1   2      261.22      222.26     57.81 o 
  -6   1   2      164.00      144.36     50.02 o 
  -5   1   2      563.85      546.60     52.93 o 
  -4   1   2     1187.74     1263.34     88.88 o 
  -3   1   2      908.83      789.97     60.95 o 
  -2   1   2     6064.04     5799.13    501.67 o 
  -1   1   2     2808.60     3120.30    272.13 o 
   0   1   2     2338.15     2273.87    119.30 o 
   1   1   2     1919.05     2028.94     70.32 o 
   2   1   2    15828.40    17202.07    372.21 o 
   3   1   2     2255.69     2228.92    385.90 o 
   4   1   2     2475.75     2342.37     58.71 o 
   5   1   2      479.55      495.17     33.03 o 
   6   1   2      203.74      229.66     30.64 o 
   7   1   2      939.86     1034.71     80.92 o 
   8   1   2     1876.44     1782.77    161.57 o 
  -6   2   2      582.31      544.10    104.58 o 
  -5   2   2      846.31      852.00    106.12 o 
  -4   2   2     3641.59     3669.77    202.96 o 
  -3   2   2      757.93      636.10    108.35 o 
  -2   2   2      379.26      354.24     71.26 o 
  -1   2   2      640.70      483.35     60.71 o 
   0   2   2    12979.06    13335.26    633.40 o 
   1   2   2     1765.50     1878.65     61.57 o 
   2   2   2     2062.54     2493.55     93.76 o 
   3   2   2      229.14      249.96     46.39 o 
   4   2   2      402.22      431.01     29.18 o 
   5   2   2     1933.80     1910.02     51.72 o 
   6   2   2     4748.55     4998.34    100.26 o 
   7   2   2     1501.93     1579.31     79.07 o 
   8   2   2        2.85      -16.03     48.74 o 
  -6   3   2      731.91      784.06    102.93 o 
  -5   3   2      247.45      245.51     38.77 o 
  -4   3   2      235.53      212.39     36.13 o 
  -3   3   2      195.33      234.39     35.52 o 
  -2   3   2    12941.17    12266.00    357.40 o 
  -1   3   2     1825.95     1779.85     45.29 o 
   0   3   2        4.06       23.67     10.21 o 
   1   3   2      247.93      309.24     33.49 o 
   2   3   2      992.04     1203.68     40.53 o 
   3   3   2     4149.18     4604.38    567.76 o 
   4   3   2     3225.99     3329.30     80.94 o 
   5   3   2     2221.13     2295.58    155.23 o 
   6   3   2       31.90       36.04     24.37 o 
   7   3   2       74.60       85.99     44.35 o 
  -6   4   2       82.82       81.88     67.92 o 
  -5   4   2      193.61      222.45     44.37 o 
  -4   4   2     6332.04     6429.73    389.43 o 
  -3   4   2     1430.47     1392.15     55.44 o 
  -2   4   2      728.38      691.04     45.35 o 
  -1   4   2      147.74      174.68     19.87 o 
   0   4   2     2597.61     3052.83    243.59 o 
   1   4   2     1293.68     1374.39    124.22 o 
   2   4   2     2265.05     2734.40    141.88 o 
   3   4   2     2806.40     3134.12    141.65 o 
   4   4   2        2.85        7.24     25.77 o 
   5   4   2      522.06      463.80     87.42 o 
   6   4   2     2199.33     2028.58    311.31 o 
   7   4   2      780.50      740.08     70.44 o 
  -5   5   2      463.32      580.05     63.22 o 
  -4   5   2      534.05      581.48     44.29 o 
  -3   5   2      101.77      104.56     30.04 o 
  -2   5   2     5301.63     5547.69    501.83 o 
  -1   5   2     1644.85     1438.39     40.95 o 
   0   5   2      798.63      779.36     98.29 o 
   1   5   2     2894.65     3138.48    385.16 o 
   2   5   2      240.90      253.02     25.67 o 
   3   5   2       14.98       35.06     28.85 o 
   4   5   2     1986.09     2033.83    261.35 o 
   5   5   2     3242.50     3184.05    311.27 o 
   6   5   2      198.02      205.55     41.02 o 
   7   5   2      106.27      103.69     46.14 o 
  -5   6   2      130.17      133.19     52.57 o 
  -4   6   2     1888.94     1927.85    105.31 o 
  -3   6   2     1834.40     1795.87    101.48 o 
  -2   6   2     1912.83     1729.15    207.60 o 
  -1   6   2      156.25      174.88     28.84 o 
   0   6   2     1045.58      925.29     49.10 o 
   1   6   2      173.67      151.16     30.49 o 
   2   6   2     1871.69     1966.88    230.15 o 
   3   6   2     4230.02     4649.06    340.68 o 
   4   6   2      723.58      722.89     42.40 o 
   5   6   2      241.44      177.81     42.25 o 
   6   6   2      172.06      177.79     45.59 o 
  -4   7   2      710.27      692.25     54.36 o 
  -3   7   2       52.59       41.47     42.42 o 
  -2   7   2     1605.89     1624.61    111.30 o 
  -1   7   2       19.39       43.73     26.01 o 
   0   7   2     1484.79     1286.67     53.85 o 
   1   7   2     2607.90     2611.28    125.04 o 
   2   7   2      467.10      376.89     44.42 o 
   3   7   2       12.45      -27.03     27.03 o 
   4   7   2      441.43      504.79     35.02 o 
   5   7   2     1270.43      990.97     67.29 o 
  -2   8   2     1096.59     1345.39     79.48 o 
  -1   8   2      570.22      674.02     69.56 o 
   0   8   2      296.54      347.69     51.02 o 
   1   8   2        2.52      -24.89     35.86 o 
   2   8   2      773.83      611.66     44.55 o 
   3   8   2     1197.72      880.65     53.26 o 
   4   8   2      264.36      210.26     60.93 o 
   0  -8   3       28.38      135.77     75.09 o 
   1  -8   3       67.51      136.67     72.55 o 
   2  -8   3     1135.95      978.97    208.87 o 
  -2  -7   3       24.41       26.46     50.68 o 
  -1  -7   3        7.99       21.05     41.46 o 
   0  -7   3     1400.03     1649.91     88.13 o 
   1  -7   3      733.57      902.67     51.91 o 
   2  -7   3     1816.59     1863.73     74.37 o 
   3  -7   3      231.27      197.80     32.65 o 
   4  -7   3      313.16      338.23     46.43 o 
  -4  -6   3      119.33       84.09     37.53 o 
  -3  -6   3        9.28       37.66     34.63 o 
  -2  -6   3     1283.54     1363.91     74.64 o 
  -1  -6   3      668.30      746.29     57.80 o 
   0  -6   3     1196.10     1295.69     76.09 o 
   1  -6   3      361.67      382.72     36.23 o 
   2  -6   3      461.06      463.33     34.65 o 
   3  -6   3     1735.97     1939.14    148.25 o 
   4  -6   3      966.10     1053.47    127.57 o 
   5  -6   3     1410.90     1339.56    107.41 o 
   6  -6   3      114.04      162.74     99.13 o 
  -4  -5   3     1509.75     1666.46     51.55 o 
  -3  -5   3      272.16      314.57     32.70 o 
  -2  -5   3     1298.17     1211.29     60.64 o 
  -1  -5   3      319.14      303.55     34.20 o 
   0  -5   3      916.93     1037.43     87.74 o 
   1  -5   3     1270.87     1321.09     52.33 o 
   2  -5   3     2540.25     2497.24    345.67 o 
   3  -5   3     2435.41     2527.42     67.95 o 
   4  -5   3       28.45       16.93     32.42 o 
   5  -5   3        2.88       50.09     41.08 o 
   6  -5   3      267.84      283.62     66.53 o 
  -5  -4   3      254.10      271.84     38.14 o 
  -4  -4   3      307.17      329.93     28.84 o 
  -3  -4   3      262.54      295.06     30.26 o 
  -2  -4   3      392.87      368.59     29.37 o 
  -1  -4   3     1853.99     1826.37    105.07 o 
   0  -4   3     3723.07     3701.88    245.58 o 
   1  -4   3     3654.48     3776.35    390.33 o 
   2  -4   3      723.29      607.58     69.90 o 
   3  -4   3      118.74      100.49     41.54 o 
   4  -4   3      253.39      269.39     54.84 o 
   5  -4   3     2862.82     2867.84     95.64 o 
   6  -4   3     2291.85     2299.93     91.87 o 
   7  -4   3      283.98      285.06     56.39 o 
  -5  -3   3       25.09       55.71     36.96 o 
  -4  -3   3      429.09      372.53     43.26 o 
  -3  -3   3      616.09      605.51     30.55 o 
  -2  -3   3     6382.05     6095.97    220.58 o 
  -1  -3   3     5102.41     5243.47    210.30 o 
   0  -3   3     1145.57     1123.01     61.88 o 
   1  -3   3      128.59      103.89     26.60 o 
   2  -3   3     2120.21     1818.90    445.02 o 
   3  -3   3     1534.18     1332.15     58.64 o 
   4  -3   3     2227.58     2045.28     63.95 o 
   5  -3   3     1303.41     1268.73    151.14 o 
   6  -3   3        2.23       23.94     54.09 o 
   7  -3   3     2573.46     2881.65    116.52 o 
  -6  -2   3      771.09      920.98     47.63 o 
  -5  -2   3      557.73      579.32     42.52 o 
  -4  -2   3     1317.41     1275.67     40.24 o 
  -3  -2   3     4527.18     4104.55    152.65 o 
  -2  -2   3       53.43       45.16     17.78 o 
  -1  -2   3     1585.63     1437.70     79.21 o 
   0  -2   3     6494.08     5786.53     89.47 o 
   1  -2   3     1999.58     1527.18    130.71 o 
   2  -2   3     1419.18     1260.35     55.48 o 
   3  -2   3     1701.73     1663.76     67.25 o 
   4  -2   3       66.52       42.03     18.75 o 
   5  -2   3     5119.49     5173.31     98.97 o 
   6  -2   3     1019.84     1253.22     52.79 o 
   7  -2   3     1891.80     2103.20    106.74 o 
   8  -2   3      406.20      438.67     82.10 o 
  -6  -1   3      271.57      266.58     39.55 o 
  -5  -1   3      946.57      917.54     56.80 o 
  -4  -1   3      217.25      193.23     32.93 o 
  -3  -1   3      728.36      635.32     48.55 o 
  -2  -1   3     8526.57     7849.85    311.29 o 
  -1  -1   3     3766.95     3623.18    341.81 o 
   0  -1   3     5281.74     5129.75    667.57 o 
   1  -1   3      564.41      566.19     28.60 o 
   2  -1   3     1925.06     1664.34     47.82 o 
   3  -1   3     1069.17      851.15     46.97 o 
   4  -1   3     1088.52     1036.18     37.17 o 
   5  -1   3     7815.62     8297.93    442.97 o 
   6  -1   3      437.07      485.75     37.42 o 
   7  -1   3     1015.44     1044.22     44.59 o 
   8  -1   3      390.19      408.11     95.75 o 
  -6   0   3      527.24      604.10     57.29 o 
  -5   0   3      549.36      582.82     40.39 o 
  -4   0   3     1851.51     1818.90    116.55 o 
  -3   0   3     4209.07     3989.44    391.76 o 
  -2   0   3     3476.80     3138.50    316.07 o 
  -1   0   3      315.57      275.27     19.04 o 
   0   0   3     3737.33     3870.45    207.56 o 
   1   0   3     4903.83     5045.65    164.46 o 
   2   0   3     1575.28     1746.74     73.57 o 
   3   0   3     8763.12    10212.38    297.03 o 
   4   0   3     2205.72     2025.52     50.51 o 
   5   0   3      750.50      785.05     33.33 o 
   6   0   3     1386.99     1440.82     45.78 o 
   7   0   3     1642.54     1722.50     52.03 o 
   8   0   3      667.05      610.35     93.53 o 
  -6   1   3      936.40     1025.52    123.56 o 
  -5   1   3     1601.80     1756.50    104.98 o 
  -4   1   3      414.12      351.79     35.41 o 
  -3   1   3      290.47      251.99     38.31 o 
  -2   1   3     3637.53     3371.80    528.21 o 
  -1   1   3     6713.05     6898.45    338.41 o 
   0   1   3     4850.27     4538.44    306.51 o 
   1   1   3     4732.54     4709.92    354.71 o 
   2   1   3     1095.47     1165.67     41.61 o 
   3   1   3       12.60       38.08     14.82 o 
   4   1   3     6036.17     5942.78    414.38 o 
   5   1   3     4077.43     4011.75    117.79 o 
   6   1   3     1061.28     1118.49     52.87 o 
   7   1   3       13.03       44.35     38.33 o 
   8   1   3      252.53      220.01     40.26 o 
  -6   2   3       91.20      109.74     65.81 o 
  -5   2   3       35.20      -12.66     39.94 o 
  -4   2   3     1645.48     1668.85     53.67 o 
  -3   2   3     6836.70     7289.92    152.23 o 
  -2   2   3      126.94      114.34     23.00 o 
  -1   2   3     1045.88      741.50    111.25 o 
   0   2   3     1967.91     1942.85    120.99 o 
   1   2   3     2463.82     2614.22    250.05 o 
   2   2   3    11338.41    13748.62    381.53 o 
   3   2   3     4587.61     4819.39    661.59 o 
   4   2   3     3650.70     3859.72    726.93 o 
   5   2   3       19.61       27.94     21.81 o 
   6   2   3      175.48      169.60     37.37 o 
   7   2   3     1245.83     1276.87     89.21 o 
   8   2   3      558.28      452.07     53.95 o 
  -6   3   3     1100.87     1060.75     55.45 o 
  -5   3   3     3209.75     3267.01    235.50 o 
  -4   3   3       43.43       52.25     30.47 o 
  -3   3   3      286.23      289.57     32.40 o 
  -2   3   3       16.90       32.56     25.34 o 
  -1   3   3     1190.92     1073.24     37.06 o 
   0   3   3     6961.83     7845.38    251.47 o 
   1   3   3     4768.15     4919.86    439.12 o 
   2   3   3     5666.24     7164.77    255.06 o 
   3   3   3       21.17       18.18     19.02 o 
   4   3   3      613.27      652.25     64.71 o 
   5   3   3     1833.81     1779.85    214.54 o 
   6   3   3     1124.11     1139.52    107.06 o 
   7   3   3     1115.31     1062.61     91.19 o 
   8   3   3      727.26      632.88     74.37 o 
  -5   4   3      434.69      572.48     57.03 o 
  -4   4   3      497.55      512.71     43.66 o 
  -3   4   3     1633.30     1408.21     72.91 o 
  -2   4   3      396.55      371.01     40.30 o 
  -1   4   3     2248.69     2039.93    167.68 o 
   0   4   3     4946.71     5336.03    126.20 o 
   1   4   3      719.87      991.45    101.24 o 
   2   4   3      799.80     1056.50     42.21 o 
   3   4   3     5580.88     6184.21    988.82 o 
   4   4   3     2903.15     3186.03    101.12 o 
   5   4   3      294.57      321.62     29.44 o 
   6   4   3     1039.51     1187.46    175.00 o 
   7   4   3       10.21       42.99     35.25 o 
  -5   5   3      807.88      785.25     83.10 o 
  -4   5   3      795.16      920.35     86.63 o 
  -3   5   3      725.92      695.54     54.50 o 
  -2   5   3      410.25      437.53     48.89 o 
  -1   5   3        7.92       14.29     22.46 o 
   0   5   3      116.75      133.10     42.77 o 
   1   5   3     6278.67     6717.93    410.69 o 
   2   5   3     4452.93     4800.23    236.99 o 
   3   5   3       62.34       72.55     26.72 o 
   4   5   3        5.04      -13.89     21.36 o 
   5   5   3        5.20       28.88     33.60 o 
   6   5   3      904.29      853.20    127.06 o 
   7   5   3      729.27      507.61     65.43 o 
  -4   6   3       24.38       46.30     70.32 o 
  -3   6   3      115.57      114.21     40.75 o 
  -2   6   3       11.61       22.94     40.05 o 
  -1   6   3     3378.22     3474.60    296.81 o 
   0   6   3     2616.66     3006.97    458.58 o 
   1   6   3      144.73      155.30     38.16 o 
   2   6   3       13.66       10.79     30.21 o 
   3   6   3     1138.02      968.26     56.99 o 
   4   6   3     1421.85     1313.93     77.68 o 
   5   6   3      121.70       97.16     58.17 o 
   6   6   3     2295.40     1905.20    329.74 o 
  -3   7   3     1219.01     1090.82     59.08 o 
  -2   7   3      868.61      871.30     81.63 o 
  -1   7   3      518.73      600.32     54.39 o 
   0   7   3        0.36       22.57     36.78 o 
   1   7   3     1038.21      960.02    167.41 o 
   2   7   3     1822.38     1535.54     69.95 o 
   3   7   3       94.49       44.07     33.62 o 
   4   7   3      941.40      822.24     48.16 o 
   5   7   3       47.17       24.52     57.30 o 
  -2   8   3        1.78       22.96     84.27 o 
  -1   8   3      908.19     1092.16    122.07 o 
   0   8   3     1354.73     1514.30    249.28 o 
   1   8   3      100.34       79.51     38.74 o 
   2   8   3      747.82      539.34     43.91 o 
   3   8   3       16.09      -13.80     44.05 o 
   4   8   3       28.43       44.34     48.64 o 
  -1  -7   4      668.20      639.22     67.64 o 
   0  -7   4      257.86      279.19     69.33 o 
   1  -7   4      199.10      238.70     50.09 o 
   2  -7   4      406.74      461.03     51.77 o 
   3  -7   4      340.05      430.32     63.43 o 
   4  -7   4     1532.00     1616.23    211.90 o 
  -3  -6   4      853.32      882.46     45.89 o 
  -2  -6   4       22.67       17.77     30.82 o 
  -1  -6   4      434.51      530.89     71.29 o 
   0  -6   4      776.96      811.79     60.13 o 
   1  -6   4     1250.06     1400.32     92.65 o 
   2  -6   4     2041.57     1884.71     82.22 o 
   3  -6   4       89.59      130.19     39.86 o 
   4  -6   4      323.66      323.22     42.58 o 
   5  -6   4      376.48      442.90     44.26 o 
  -4  -5   4       24.23       35.34     37.95 o 
  -3  -5   4      478.19      512.03     38.28 o 
  -2  -5   4     1176.71     1235.71     44.54 o 
  -1  -5   4     1666.17     1708.59     62.92 o 
   0  -5   4     1841.68     1826.69    163.11 o 
   1  -5   4      119.36      130.58     35.99 o 
   2  -5   4      561.10      549.76     41.27 o 
   3  -5   4      769.73      780.78     42.25 o 
   4  -5   4     4125.77     3746.00    621.98 o 
   5  -5   4      996.36     1036.44    167.12 o 
   6  -5   4      612.52      562.51     58.80 o 
  -4  -4   4     1139.50     1215.40     53.54 o 
  -3  -4   4     2349.13     2338.53    124.52 o 
  -2  -4   4      366.69      361.48     31.08 o 
  -1  -4   4      380.81      409.23     40.66 o 
   0  -4   4      126.93      140.10     38.08 o 
   1  -4   4     2000.36     1771.30     59.87 o 
   2  -4   4     4183.22     3406.59    393.05 o 
   3  -4   4     2563.46     2232.22    400.64 o 
   4  -4   4     1781.95     2052.64     85.49 o 
   5  -4   4       44.02       22.52     54.23 o 
   6  -4   4     1382.55     1295.49     79.60 o 
   7  -4   4      157.87      201.20     44.84 o 
  -5  -3   4     1154.38     1138.39     60.29 o 
  -4  -3   4     1001.94     1031.86     59.55 o 
  -3  -3   4      340.75      369.36     34.07 o 
  -2  -3   4      265.82      259.94     30.41 o 
  -1  -3   4     2046.65     2089.64     74.69 o 
   0  -3   4     1628.49     1549.26     49.56 o 
   1  -3   4     1341.02     1148.08     39.10 o 
   2  -3   4     4620.58     4343.65    722.68 o 
   3  -3   4      438.77      626.74     49.47 o 
   4  -3   4     6544.47     6571.46    158.21 o 
   5  -3   4      457.18      448.45     44.24 o 
   6  -3   4     2860.13     2706.96     95.42 o 
   7  -3   4      274.17      167.75     64.11 o 
  -5  -2   4        2.75       12.08     41.01 o 
  -4  -2   4      587.99      592.58     37.39 o 
  -3  -2   4     2435.30     2459.66    110.81 o 
  -2  -2   4      613.06      543.81    101.66 o 
  -1  -2   4      911.54      947.36     89.14 o 
   0  -2   4      998.80      891.78     90.16 o 
   1  -2   4      268.74      225.32     20.09 o 
   2  -2   4     4937.98     4684.65    204.56 o 
   3  -2   4     4373.28     4410.39    118.58 o 
   4  -2   4     6571.44     5685.47    138.47 o 
   5  -2   4       35.43       32.41     27.51 o 
   6  -2   4        6.26      -25.22     36.86 o 
   7  -2   4        3.93       48.87     37.64 o 
   8  -2   4     1219.81     1308.42     68.63 o 
  -5  -1   4     1500.94     1592.65     56.68 o 
  -4  -1   4     2066.66     2086.98     87.66 o 
  -3  -1   4      251.40      259.39     29.15 o 
  -2  -1   4       59.47       56.28     26.22 o 
  -1  -1   4       20.26       32.85     16.79 o 
   0  -1   4     3396.91     3357.60    188.75 o 
   1  -1   4     2456.31     2553.52    308.61 o 
   2  -1   4    10600.26    11572.51    256.41 o 
   3  -1   4      241.42      223.90     23.03 o 
   4  -1   4      405.38      392.84     23.12 o 
   5  -1   4      571.03      667.82    107.09 o 
   6  -1   4     3864.10     4225.70    349.00 o 
   7  -1   4     1167.53     1233.08     55.69 o 
   8  -1   4      730.25      680.06     48.81 o 
  -5   0   4      110.51       91.55     44.28 o 
  -4   0   4        2.91        2.41     30.93 o 
  -3   0   4       57.39       13.05     44.50 o 
  -2   0   4     3489.61     3006.94     72.44 o 
  -1   0   4     2566.93     2181.40     75.49 o 
   0   0   4     3515.23     3659.03    143.10 o 
   1   0   4       42.73       46.65     17.61 o 
   2   0   4       17.77       24.82     16.16 o 
   3   0   4     4497.37     4906.22    428.50 o 
   4   0   4     6119.13     5549.39    209.90 o 
   5   0   4      944.13      899.62    132.70 o 
   6   0   4      334.97      338.86     30.87 o 
   7   0   4      504.14      511.76     38.77 o 
   8   0   4      742.98      725.91     41.56 o 
  -5   1   4      482.35      588.71     69.91 o 
  -4   1   4     3037.96     2576.93   1343.03 o 
  -3   1   4      495.10      462.22     42.12 o 
  -2   1   4     4519.49     4145.52    138.36 o 
  -1   1   4      249.12      221.30     20.52 o 
   0   1   4      588.02      632.25     49.37 o 
   1   1   4     2256.34     2713.65     75.38 o 
   2   1   4     9067.69    11418.70    194.51 o 
   3   1   4      830.92      870.30     35.04 o 
   4   1   4       20.52       16.70     14.95 o 
   5   1   4      384.15      462.96     66.02 o 
   6   1   4     2198.31     2280.16     71.93 o 
   7   1   4     1260.29     1275.92     50.48 o 
   8   1   4     2393.82     1932.05    191.81 o 
  -5   2   4       95.25      140.36     70.23 o 
  -4   2   4     1210.67     1176.71    109.15 o 
  -3   2   4       84.61       61.17     26.85 o 
  -2   2   4      516.39      443.22     38.84 o 
  -1   2   4     3682.73     3375.34    107.35 o 
   0   2   4     8532.86     8212.12    412.64 o 
   1   2   4     2011.07     2093.92    289.26 o 
   2   2   4      204.68      249.62     36.41 o 
   3   2   4      158.36      159.88     21.76 o 
   4   2   4     1139.42     1192.49    111.59 o 
   5   2   4     2130.14     2015.94     50.31 o 
   6   2   4     3690.73     4038.56    266.54 o 
   7   2   4      354.97      403.49     40.80 o 
   8   2   4      159.58      150.99     51.51 o 
  -5   3   4      300.98      270.75     57.31 o 
  -4   3   4      182.22      205.45     37.04 o 
  -3   3   4      817.43      802.75     53.34 o 
  -2   3   4    10283.74     9318.78    236.08 o 
  -1   3   4     2137.45     1791.77     86.00 o 
   0   3   4     1019.34     1093.36     41.33 o 
   1   3   4        8.62       14.15     15.99 o 
   2   3   4     2712.85     2822.45    265.11 o 
   3   3   4      663.24      744.70     33.05 o 
   4   3   4     5270.10     6204.57    106.05 o 
   5   3   4     1298.31     1347.78    112.71 o 
   6   3   4      660.64      707.13    165.80 o 
   7   3   4      687.09      694.98     46.84 o 
   8   3   4      566.14      465.19     45.14 o 
  -5   4   4      271.00      382.70     95.16 o 
  -4   4   4     2218.72     2634.67    176.37 o 
  -3   4   4     1209.17     1012.36     61.85 o 
  -2   4   4      237.04      229.01     51.84 o 
  -1   4   4      650.64      599.64     47.07 o 
   0   4   4     5205.83     5469.35    207.55 o 
   1   4   4     1309.45     1335.56     84.33 o 
   2   4   4     2557.95     2889.53    310.21 o 
   3   4   4      970.40     1213.55    107.88 o 
   4   4   4       32.43       63.99     30.47 o 
   5   4   4      906.22     1021.44    106.98 o 
   6   4   4     1626.18     1652.79     55.57 o 
   7   4   4     1779.34     1596.13    236.95 o 
  -4   5   4       51.85       27.62     71.28 o 
  -3   5   4      138.84      171.74     64.75 o 
  -2   5   4     5304.94     4684.16    153.22 o 
  -1   5   4     1236.96     1243.58     79.64 o 
   0   5   4     1332.93     1433.42    122.85 o 
   1   5   4       30.42       40.47     20.99 o 
   2   5   4      666.05      658.71     31.99 o 
   3   5   4      116.58      159.76     28.05 o 
   4   5   4     2791.00     3188.24    229.44 o 
   5   5   4     4070.92     4087.82    428.08 o 
   6   5   4       15.13       -9.40     29.87 o 
   7   5   4       18.58       17.10     40.08 o 
  -3   6   4      796.04      684.50     81.35 o 
  -2   6   4      526.61      523.99     55.29 o 
  -1   6   4       79.46       78.24     33.80 o 
   0   6   4     1267.30     1409.50    115.80 o 
   1   6   4      717.67     1013.18    270.66 o 
   2   6   4     1311.60     1236.68    101.12 o 
   3   6   4     3288.03     3158.41    239.50 o 
   4   6   4      198.41      175.33     38.71 o 
   5   6   4       64.16       33.79     33.08 o 
   6   6   4     1001.29      839.98    138.59 o 
  -2   7   4     1331.29     1354.28     90.30 o 
  -1   7   4      397.10      426.89     50.88 o 
   0   7   4      693.18      821.58     41.60 o 
   1   7   4     1657.88     1446.86     65.49 o 
   2   7   4        6.50       -3.93     29.76 o 
   3   7   4       45.69       24.11     31.96 o 
   4   7   4     1859.17     1305.26    253.21 o 
   5   7   4      792.68      514.77     43.89 o 
  -1   8   4      660.68      752.99    139.17 o 
   0   8   4        2.21      -38.90     42.45 o 
   1   8   4      171.54      180.76     53.86 o 
   2   8   4     1223.68      790.64     55.86 o 
   3   8   4     1075.74      799.34    161.44 o 
   1  -7   5     1184.81     1155.29     75.86 o 
   2  -7   5      233.44      228.71     57.42 o 
  -1  -6   5      917.22     1012.75     83.57 o 
   0  -6   5      142.02      201.24     48.88 o 
   1  -6   5      229.74      215.70     46.76 o 
   2  -6   5     1448.65     1394.66     55.28 o 
   3  -6   5      748.65      804.49     45.19 o 
   4  -6   5      790.50      881.83    111.09 o 
   5  -6   5      582.85      611.07     59.49 o 
  -3  -5   5      231.27      270.18     50.35 o 
  -2  -5   5      188.50      220.41     42.44 o 
  -1  -5   5      175.41      202.39     66.76 o 
   0  -5   5     1843.11     1994.15     59.27 o 
   1  -5   5     1078.94     1102.58     58.65 o 
   2  -5   5     1954.21     1735.80    148.89 o 
   3  -5   5      548.14      642.04     87.02 o 
   4  -5   5       32.31       49.53     44.60 o 
   5  -5   5      273.79      337.90     95.38 o 
   6  -5   5      202.59      246.07     52.61 o 
  -3  -4   5        8.66       45.64     48.62 o 
  -2  -4   5     1512.78     1606.11    104.86 o 
  -1  -4   5      705.22      746.82     48.52 o 
   0  -4   5     3832.92     3733.60    264.99 o 
   1  -4   5     1879.73     1864.39     60.23 o 
   2  -4   5     1046.89     1111.94    146.44 o 
   3  -4   5      823.31      754.16     96.31 o 
   4  -4   5      113.23      207.57     56.94 o 
   5  -4   5     2320.66     2122.43     78.98 o 
   6  -4   5      725.13      660.93     71.90 o 
   7  -4   5      399.32      425.71     52.91 o 
  -4  -3   5      782.75      752.42     47.73 o 
  -3  -3   5      180.35      199.01     57.76 o 
  -2  -3   5     2923.09     2773.72    152.23 o 
  -1  -3   5     1371.88     1210.24    139.30 o 
   0  -3   5      684.74      747.10     43.88 o 
   1  -3   5     2887.21     2603.03     89.19 o 
   2  -3   5     1772.78     1847.74    182.76 o 
   3  -3   5     1706.88     1664.90     79.80 o 
   4  -3   5      662.22      588.61     44.15 o 
   5  -3   5      835.61      787.08     63.78 o 
   6  -3   5      213.79      217.99     36.55 o 
   7  -3   5     1864.98     1655.49     68.51 o 
  -4  -2   5      416.37      450.70     50.16 o 
  -3  -2   5      551.49      561.10     46.12 o 
  -2  -2   5      572.78      508.28     40.91 o 
  -1  -2   5     2494.08     2345.85    165.65 o 
   0  -2   5     4311.66     3885.67    179.40 o 
   1  -2   5     4343.39     3913.31    386.40 o 
   2  -2   5        4.30       22.64     27.63 o 
   3  -2   5      518.79      531.37     49.83 o 
   4  -2   5      345.70      294.24     33.14 o 
   5  -2   5     2407.49     2159.53     78.90 o 
   6  -2   5     2370.00     2218.13     57.47 o 
   7  -2   5     1264.38     1146.08     83.73 o 
  -5  -1   5       82.04       82.07     85.46 o 
  -4  -1   5      212.11      196.07     71.32 o 
  -3  -1   5     1624.30     1490.02    237.42 o 
  -2  -1   5     2471.68     2230.87    177.08 o 
  -1  -1   5     2515.52     2576.72    185.88 o 
   0  -1   5       57.99       53.40     14.09 o 
   1  -1   5       65.75       39.75     18.07 o 
   2  -1   5     2865.68     3664.01     79.76 o 
   3  -1   5     2661.87     2820.21     77.76 o 
   4  -1   5     4163.24     4198.90     97.39 o 
   5  -1   5     1664.61     1787.61    226.25 o 
   6  -1   5      599.20      529.56     42.35 o 
   7  -1   5     1228.40     1223.00    107.15 o 
   8  -1   5      694.56      635.97     50.10 o 
  -5   0   5      477.53      418.67     52.10 o 
  -4   0   5      856.01      908.77     61.15 o 
  -3   0   5     2106.34     1971.28    224.78 o 
  -2   0   5      205.20      166.19     19.84 o 
  -1   0   5      134.48      145.56     19.18 o 
   0   0   5     4060.43     4291.27    173.56 o 
   1   0   5     4756.28     4787.96    701.08 o 
   2   0   5     2411.37     2663.20    170.93 o 
   3   0   5     1972.20     2326.28     75.75 o 
   4   0   5      474.37      532.54     33.22 o 
   5   0   5     2902.45     3304.75    259.32 o 
   6   0   5     1561.87     1533.71    250.18 o 
   7   0   5     2197.92     2173.06    123.66 o 
   8   0   5      460.45      353.12     58.73 o 
  -5   1   5     1260.97     1433.92    103.84 o 
  -4   1   5        1.74       50.18     34.56 o 
  -3   1   5      355.39      293.17     44.07 o 
  -2   1   5     3028.60     2750.72    152.19 o 
  -1   1   5     1750.89     1582.17    142.96 o 
   0   1   5     1169.87     1203.14     60.41 o 
   1   1   5      466.03      512.64     24.59 o 
   2   1   5      128.87      125.98     17.55 o 
   3   1   5     5159.46     6335.79    130.37 o 
   4   1   5     4141.98     4457.04     84.20 o 
   5   1   5     3162.55     3623.40    544.50 o 
   6   1   5     1630.11     1778.86     84.82 o 
   7   1   5       12.90       37.79     36.51 o 
   8   1   5      135.20      110.20     31.82 o 
  -5   2   5        5.11       24.40     75.84 o 
  -4   2   5     2172.18     1997.19     70.95 o 
  -3   2   5     2352.67     2233.61    324.93 o 
  -2   2   5       55.99       73.81     48.09 o 
  -1   2   5       65.29       91.95     29.94 o 
   0   2   5       35.50       38.02     19.87 o 
   1   2   5     2931.66     3351.18    161.63 o 
   2   2   5     2100.86     2726.96     67.18 o 
   3   2   5     8358.37     9596.75    383.82 o 
   4   2   5     1005.21     1137.40    129.19 o 
   5   2   5     1161.97     1302.65     44.53 o 
   6   2   5      484.99      477.99     43.06 o 
   7   2   5      557.37      663.32     45.47 o 
   8   2   5     1741.82     1308.99     92.79 o 
  -4   3   5      536.02      582.85     64.51 o 
  -3   3   5       44.32       53.50     41.74 o 
  -2   3   5      419.08      363.39     44.90 o 
  -1   3   5     1009.94      891.44     75.37 o 
   0   3   5      590.55      608.78     26.08 o 
   1   3   5     4657.89     4415.42    254.88 o 
   2   3   5     1574.10     1952.63     49.91 o 
   3   3   5     1337.16     1750.88    112.52 o 
   4   3   5     2926.50     3631.18    348.32 o 
   5   3   5     1564.13     1998.15    181.26 o 
   6   3   5     2133.54     1950.63    371.01 o 
   7   3   5       44.98       12.04     34.10 o 
   8   3   5      959.68      798.08     80.89 o 
  -4   4   5      618.81      654.58     86.03 o 
  -3   4   5     1816.43     1676.36     90.60 o 
  -2   4   5      194.66      128.19     60.26 o 
  -1   4   5     1779.05     1731.92     86.02 o 
   0   4   5      414.10      424.27     28.56 o 
   1   4   5       13.99       20.54     19.04 o 
   2   4   5     2209.57     2351.36    169.76 o 
   3   4   5     5096.26     6526.92    254.12 o 
   4   4   5     1137.95     1338.36     45.51 o 
   5   4   5      119.78      201.64     36.32 o 
   6   4   5      689.98      868.15     79.22 o 
   7   4   5      564.15      499.53     49.03 o 
  -3   5   5      379.13      353.28     73.14 o 
  -2   5   5      122.97      161.28     69.55 o 
  -1   5   5       31.14        9.57     47.18 o 
   0   5   5     1583.10     1751.90    209.97 o 
   1   5   5     2083.05     1955.26     82.78 o 
   2   5   5     2167.04     2139.37     74.46 o 
   3   5   5        1.04       19.73     23.78 o 
   4   5   5        7.23        9.67     28.23 o 
   5   5   5     1478.42     1375.29    162.45 o 
   6   5   5      893.48      834.73    136.45 o 
   7   5   5      205.46      181.91     43.12 o 
  -3   6   5      247.88      254.80     81.90 o 
  -2   6   5      819.42      994.51     90.84 o 
  -1   6   5     1323.07     1302.13     65.32 o 
   0   6   5     1422.40     1654.24    121.93 o 
   1   6   5      123.54       93.19     40.57 o 
   2   6   5        8.73        6.76     26.01 o 
   3   6   5     2193.48     2139.39    293.83 o 
   4   6   5      606.71      498.22     51.82 o 
   5   6   5      243.22      172.50     45.21 o 
   6   6   5      705.25      454.30     80.71 o 
  -1   7   5        0.18       -5.65     38.01 o 
   0   7   5       85.19      107.62     42.64 o 
   1   7   5     1276.38     1500.45    210.01 o 
   2   7   5     1458.94     1191.86     60.40 o 
   3   7   5      174.80      125.03     39.69 o 
   4   7   5      217.30      156.86     47.61 o 
   5   7   5       33.31       18.91     38.11 o 
   1   8   5       59.64       50.35     43.69 o 
   2   8   5       22.91       22.09     43.32 o 
   0  -6   6      535.00      554.03     57.54 o 
   1  -6   6      470.93      532.75    118.67 o 
   2  -6   6      448.76      511.07     78.17 o 
   3  -6   6      102.69      139.51     45.31 o 
  -1  -5   6      766.78      778.29     61.22 o 
   0  -5   6      110.53      188.55     38.17 o 
   1  -5   6       35.14       36.59     41.04 o 
   2  -5   6       31.69       47.54     28.38 o 
   3  -5   6     1095.22     1233.95    152.93 o 
   4  -5   6     2969.19     3098.16    275.99 o 
   5  -5   6      303.87      355.75     48.51 o 
  -2  -4   6      142.94      194.19     43.30 o 
  -1  -4   6      145.06      140.67     40.73 o 
   0  -4   6      577.29      599.23     41.64 o 
   1  -4   6      422.01      455.21     28.38 o 
   2  -4   6     2192.61     2103.56    155.80 o 
   3  -4   6      634.46      629.33     38.96 o 
   4  -4   6      669.67      691.74    102.82 o 
   5  -4   6      911.13      920.06     77.97 o 
   6  -4   6     1948.81     1664.16     91.04 o 
  -3  -3   6      145.81      111.51     80.08 o 
  -2  -3   6      751.57      730.55     58.57 o 
  -1  -3   6     1142.49     1210.40    114.37 o 
   0  -3   6     1357.08     1428.93     49.99 o 
   1  -3   6       10.92       15.05     22.89 o 
   2  -3   6     1295.89     1080.48     47.14 o 
   3  -3   6      633.52      720.47     42.27 o 
   4  -3   6     3741.79     3824.56    109.47 o 
   5  -3   6     2230.23     2476.36    100.93 o 
   6  -3   6      670.23      586.48     68.12 o 
   7  -3   6       23.67       34.73     40.42 o 
  -3  -2   6     1316.17     1299.25     71.52 o 
  -2  -2   6     1525.18     1343.71    230.55 o 
  -1  -2   6       19.37       43.76     21.62 o 
   0  -2   6      362.67      350.38     45.17 o 
   1  -2   6       55.52       50.21     22.03 o 
   2  -2   6     4346.44     4287.96    492.28 o 
   3  -2   6     3242.28     3184.27    134.28 o 
   4  -2   6      647.76      693.77     58.22 o 
   5  -2   6        0.32       37.20     35.38 o 
   6  -2   6      618.04      467.43     67.00 o 
   7  -2   6      206.64      194.50     62.38 o 
  -4  -1   6      704.42      690.77     52.23 o 
  -3  -1   6      135.47      180.00     40.08 o 
  -2  -1   6      218.67      216.56     28.95 o 
  -1  -1   6      708.67      615.48     48.66 o 
   0  -1   6     3748.97     3651.06    204.77 o 
   1  -1   6     2040.16     1838.80    111.86 o 
   2  -1   6     1825.98     2026.20    265.01 o 
   3  -1   6        3.05       -5.64     26.43 o 
   4  -1   6     1508.57     1498.34    157.32 o 
   5  -1   6      592.25      577.47     38.76 o 
   6  -1   6     2856.93     2763.54    454.21 o 
   7  -1   6      286.25      203.00     35.70 o 
  -4   0   6       65.84      136.64     44.65 o 
  -3   0   6      679.60      721.99     42.95 o 
  -2   0   6     2200.14     1978.35     58.89 o 
  -1   0   6     1829.52     1747.62     43.19 o 
   0   0   6     1938.71     1681.13    163.21 o 
   1   0   6       24.14       20.77     30.54 o 
   2   0   6     3784.98     3718.19    293.09 o 
   3   0   6      325.36      374.59     24.30 o 
   4   0   6     4297.29     5154.16    200.44 o 
   5   0   6      952.83     1017.11    180.35 o 
   6   0   6        1.60       26.86     30.85 o 
   7   0   6       11.45       -0.34     32.79 o 
   8   0   6      672.26      573.46     46.58 o 
  -4   1   6      512.28      586.14    118.42 o 
  -3   1   6      396.02      384.13     83.94 o 
  -2   1   6     1046.03      879.71     56.30 o 
  -1   1   6      103.93      119.10     20.64 o 
   0   1   6     2583.87     2563.11    142.66 o 
   1   1   6     1457.15     1746.57     59.02 o 
   2   1   6     9606.64    12526.09    494.28 o 
   3   1   6       54.97       98.09     21.60 o 
   4   1   6       24.53       25.54     24.25 o 
   5   1   6       63.76       82.53     44.12 o 
   6   1   6     1126.87     1214.39    188.55 o 
   7   1   6     2491.16     2525.88    147.47 o 
   8   1   6      854.92      691.11    208.78 o 
  -4   2   6        8.93        9.15     37.16 o 
  -3   2   6       32.20       29.27     31.92 o 
  -2   2   6      983.67     1049.88     50.71 o 
  -1   2   6     1719.56     1542.24    119.25 o 
   0   2   6     9481.54     8421.28    842.57 o 
   1   2   6       54.79       50.07     18.48 o 
   2   2   6     1132.60     1256.53     36.00 o 
   3   2   6        4.36       32.76     21.84 o 
   4   2   6     1773.98     2134.05    141.10 o 
   5   2   6     2832.09     2905.76    177.10 o 
   6   2   6     1000.71     1006.20    150.71 o 
   7   2   6      954.29      962.21     49.69 o 
   8   2   6      848.50      711.54     75.00 o 
  -3   3   6      358.39      299.74     51.50 o 
  -2   3   6     3591.22     3246.13    118.48 o 
  -1   3   6       49.88       10.53     39.48 o 
   0   3   6      359.06      370.87     56.31 o 
   1   3   6     2204.45     2231.66     80.53 o 
   2   3   6     4296.85     4531.43    317.03 o 
   3   3   6      480.28      597.42     34.35 o 
   4   3   6     1449.55     1640.28    126.50 o 
   5   3   6     1930.33     2309.98    112.93 o 
   6   3   6     1218.64     1343.16    355.14 o 
   7   3   6     1042.11      997.18    110.06 o 
  -3   4   6      135.05      131.28     79.04 o 
  -2   4   6      268.43      156.05     64.54 o 
  -1   4   6     1558.48     1530.87     86.55 o 
   0   4   6     3498.62     3242.37    169.49 o 
   1   4   6      900.48      961.64     67.99 o 
   2   4   6      126.81      164.27     28.71 o 
   3   4   6      465.82      641.10     60.90 o 
   4   4   6     1612.56     1966.26    223.31 o 
   5   4   6      740.95      955.66     64.04 o 
   6   4   6     2566.40     2813.61    232.04 o 
   7   4   6     1595.71     1280.38     54.09 o 
  -2   5   6     1460.83     1385.27     78.53 o 
  -1   5   6      674.83      606.40     77.42 o 
   0   5   6       41.16       45.74     38.10 o 
   1   5   6       88.15       81.68     31.22 o 
   2   5   6     1867.92     2117.16    390.45 o 
   3   5   6      331.58      403.31     47.05 o 
   4   5   6     3538.37     3810.59     83.26 o 
   5   5   6     1299.27     1244.36    155.18 o 
   6   5   6       26.47       30.54     37.23 o 
   0   6   6     1218.45     1149.11     64.87 o 
   1   6   6      508.95      640.91     86.42 o 
   2   6   6     1407.52     1428.22    193.87 o 
   3   6   6      695.01      763.58    104.71 o 
   4   6   6       90.47       84.63     38.04 o 
   5   6   6      419.88      381.91    114.59 o 
   0   7   6      434.14      411.26     46.32 o 
   1   7   6      260.34      264.91     41.63 o 
   2   7   6       18.53       12.79     42.66 o 
   3   7   6      524.16      522.49    110.67 o 
   4   7   6     1373.05     1105.13    216.42 o 
   1  -5   7     1741.73     1774.56    131.04 o 
   2  -5   7      847.13      889.27     80.46 o 
   3  -5   7      131.21      143.37     38.10 o 
   4  -5   7      604.42      678.22     85.35 o 
  -1  -4   7      852.03      993.06     66.27 o 
   0  -4   7      745.63      827.20     44.27 o 
   1  -4   7      270.01      271.42     44.57 o 
   2  -4   7     1428.31     1443.99    153.81 o 
   3  -4   7      668.76      697.15     46.19 o 
   4  -4   7     1506.95     1467.50    139.03 o 
   5  -4   7      630.62      680.49     83.34 o 
  -2  -3   7       42.62       51.01     43.65 o 
  -1  -3   7      354.66      373.88     40.27 o 
   0  -3   7      996.90      997.38     94.31 o 
   1  -3   7     2248.41     2053.13     54.64 o 
   2  -3   7     2152.09     2035.32    119.41 o 
   3  -3   7      569.22      447.64     32.73 o 
   4  -3   7      140.37      137.32     41.62 o 
   5  -3   7        7.23       86.47     65.59 o 
   6  -3   7      184.48      220.98     70.61 o 
  -2  -2   7     1127.06     1312.73     76.15 o 
  -1  -2   7      939.55      936.37     69.77 o 
   0  -2   7     1827.88     1801.42    118.55 o 
   1  -2   7      850.50      691.08     41.76 o 
   2  -2   7       24.67       30.96     24.34 o 
   3  -2   7      565.52      523.09    114.70 o 
   4  -2   7      719.66      719.57     73.51 o 
   5  -2   7     2137.77     1871.06     89.71 o 
   6  -2   7     1833.66     1344.49     65.08 o 
   7  -2   7     1097.21      972.73     81.35 o 
  -2  -1   7     1128.37     1208.89     72.31 o 
  -1  -1   7     1056.91     1098.32     31.68 o 
   0  -1   7      377.34      399.67     31.71 o 
   1  -1   7     1529.89     1577.22     76.99 o 
   2  -1   7      258.60      222.62     37.78 o 
   3  -1   7     3301.37     3218.52    142.12 o 
   4  -1   7     1997.99     1868.60    329.72 o 
   5  -1   7      424.35      459.92     42.33 o 
   6  -1   7      182.46      123.66     42.61 o 
   7  -1   7     1480.77     1268.79    109.26 o 
  -3   0   7      930.30      895.47     44.11 o 
  -2   0   7      490.56      464.52     38.26 o 
  -1   0   7      809.06      787.55     36.65 o 
   0   0   7      706.93      589.52     34.41 o 
   1   0   7     1973.83     1734.56     52.64 o 
   2   0   7      417.51      358.95     35.64 o 
   3   0   7      647.57      759.91     34.55 o 
   4   0   7      553.29      683.87     44.41 o 
   5   0   7     2766.31     2651.40    190.64 o 
   6   0   7     2609.33     2634.32    367.96 o 
   7   0   7      713.34      723.66     48.46 o 
  -3   1   7      666.17      605.81     49.26 o 
  -2   1   7     1359.72     1355.99     45.81 o 
  -1   1   7     1925.09     1826.96     59.13 o 
   0   1   7       24.43       48.98     32.96 o 
   1   1   7      276.46      276.33     41.18 o 
   2   1   7       63.89       80.78     30.49 o 
   3   1   7     3358.26     4256.07    177.76 o 
   4   1   7     2842.53     3179.42    176.00 o 
   5   1   7      876.94      850.85     41.52 o 
   6   1   7      588.54      665.11     45.40 o 
   7   1   7     1334.95     1241.66     46.59 o 
  -3   2   7     1477.47     1562.48    135.61 o 
  -2   2   7        2.64        5.26     67.32 o 
  -1   2   7       44.60       69.86     44.51 o 
   0   2   7     1107.78     1029.59    131.94 o 
   1   2   7      824.05      921.56     68.47 o 
   2   2   7     1038.08     1162.14     59.82 o 
   3   2   7     2431.95     3137.61    104.90 o 
   4   2   7      691.96      778.47     41.89 o 
   5   2   7     2573.36     3019.50    252.32 o 
   6   2   7     1450.15     1279.03     44.13 o 
   7   2   7      694.57      576.39     41.91 o 
  -2   3   7     1457.64     1510.66     91.15 o 
  -1   3   7     1228.52     1163.58     70.64 o 
   0   3   7      305.70      338.26     39.48 o 
   1   3   7     1209.56     1083.79     55.31 o 
   2   3   7     1411.07     1444.44     52.12 o 
   3   3   7     1871.71     2309.72    190.15 o 
   4   3   7     1880.72     2290.17     59.45 o 
   5   3   7     1818.47     2029.72     61.41 o 
   6   3   7      314.32      303.71     45.91 o 
   7   3   7       17.62       30.12     38.98 o 
  -2   4   7      381.86      354.92     81.50 o 
  -1   4   7      315.89      329.52     72.97 o 
   0   4   7      135.94       75.57     41.47 o 
   1   4   7      522.53      575.41     34.97 o 
   2   4   7     1706.53     2022.90    120.19 o 
   3   4   7     2964.57     3841.81    125.01 o 
   4   4   7      424.37      567.31     38.94 o 
   5   4   7        7.67       62.25     37.86 o 
   6   4   7       62.64       14.96     38.17 o 
   0   5   7     1138.13      883.37     82.04 o 
   1   5   7     2233.22     2331.61     93.10 o 
   2   5   7      696.65      703.72     60.76 o 
   3   5   7       30.49       66.25     37.99 o 
   4   5   7       95.80      106.93     30.10 o 
   5   5   7      665.30      681.16     79.54 o 
   6   5   7     1368.61     1315.72    153.61 o 
   0   6   7      317.33      287.28     41.86 o 
   1   6   7       23.87       29.71     41.06 o 
   2   6   7      582.28      735.48     89.91 o 
   3   6   7      915.79      929.66     95.81 o 
   4   6   7     1410.01     1614.41    309.43 o 
   5   6   7       66.15       35.34     65.77 o 
   2  -4   8      653.78      675.21     40.27 o 
   3  -4   8      186.37      174.62     37.08 o 
   0  -3   8      456.35      491.77     38.01 o 
   1  -3   8       57.22       50.30     33.65 o 
   2  -3   8        0.69       49.14     36.56 o 
   3  -3   8      317.65      335.96     66.73 o 
   4  -3   8     2682.63     2470.01    141.26 o 
   5  -3   8      743.05      742.47    116.59 o 
  -1  -2   8       81.45      139.07     47.20 o 
   0  -2   8       41.25       50.71     38.79 o 
   1  -2   8      196.78      186.23     31.65 o 
   2  -2   8     4231.18     3908.56    261.70 o 
   3  -2   8      733.23      658.47     37.70 o 
   4  -2   8      714.18      717.61     80.79 o 
   5  -2   8      209.49      233.30     48.62 o 
   6  -2   8      767.53      643.61     77.29 o 
  -1  -1   8      307.53      334.49     40.13 o 
   0  -1   8     2644.96     2568.98     99.32 o 
   1  -1   8      950.44      889.83     40.32 o 
   2  -1   8      750.55      901.49    114.88 o 
   3  -1   8      537.43      502.87     67.87 o 
   4  -1   8     1466.70     1377.88     56.41 o 
   5  -1   8      779.37      633.54     41.43 o 
   6  -1   8     1104.52      991.18     80.08 o 
  -1   0   8       61.41       70.85     42.97 o 
   0   0   8      849.07      893.01     46.25 o 
   1   0   8      439.15      475.39     55.92 o 
   2   0   8     3934.80     3739.45    405.29 o 
   3   0   8     1380.18     1707.47    153.58 o 
   4   0   8     1570.23     1895.04    163.18 o 
   5   0   8      186.78      199.28     30.24 o 
   6   0   8       23.92       25.12     36.20 o 
  -1   1   8      213.71      231.04     45.51 o 
   0   1   8     1739.39     1396.65    128.30 o 
   1   1   8     2606.85     2693.38     84.64 o 
   2   1   8     1744.09     2060.68     71.99 o 
   3   1   8        1.39       17.53     37.48 o 
   4   1   8      567.01      716.32     40.82 o 
   5   1   8       36.05       64.07     25.23 o 
   6   1   8     2263.01     2030.24    122.54 o 
  -1   2   8      589.19      614.86     68.11 o 
   0   2   8     1693.85     1625.42    144.27 o 
   1   2   8       10.63       29.31     38.11 o 
   2   2   8     2244.06     2461.79     81.61 o 
   3   2   8      471.75      537.14     35.48 o 
   4   2   8     2980.83     3418.57    111.85 o 
   5   2   8      427.66      495.33     78.89 o 
   6   2   8      911.61      942.72    101.31 o 
  -1   3   8       46.26       63.40     54.12 o 
   0   3   8     1020.80      552.40    149.97 o 
   1   3   8      948.81      849.36    127.74 o 
   2   3   8     2746.10     2664.54     85.93 o 
   3   3   8      213.67      256.42     30.08 o 
   4   3   8       55.50       95.45     33.64 o 
   5   3   8        0.27        4.95     30.68 o 
   6   3   8      522.12      559.38     53.49 o 
   0   4   8     2544.07     1539.65    488.79 o 
   1   4   8      105.32       81.46     49.67 o 
   2   4   8      124.59      146.93     28.88 o 
   3   4   8        9.35      -11.77     33.03 o 
   4   4   8      872.77     1166.54     70.69 o 
   5   4   8     1583.07     1814.69    130.35 o 
   1   5   8       36.48       30.21     31.68 o 
   2   5   8      503.47      452.50     39.20 o 
   3   5   8     1319.34     1275.30     59.02 o 
   4   5   8      689.96      750.90     83.51 o 
   2  -2   9      671.33      596.69     51.45 o 
   3  -2   9      223.43      203.08     35.09 o 
   4  -2   9      588.57      655.87     82.22 o 
   1  -1   9      474.88      516.41     47.29 o 
   2  -1   9      452.69      391.44     34.11 o 
   3  -1   9      778.38      776.50    138.31 o 
   4  -1   9      384.00      301.20     58.81 o 
   5  -1   9       84.65       60.03     40.27 o 
   1   0   9      155.44      149.34     44.06 o 
   2   0   9      188.38      291.56     52.15 o 
   3   0   9      119.18      117.89     35.63 o 
   4   0   9      340.38      358.98     96.69 o 
   5   0   9     2794.21     2403.10    165.85 o 
   1   1   9       44.75       16.67     43.28 o 
   2   1   9      256.48      256.08     44.43 o 
   3   1   9     1589.50     1684.25    202.85 o 
   4   1   9      803.15      826.90     52.34 o 
   5   1   9     1485.63     1401.60     51.08 o 
   1   2   9     1020.97      850.40     60.08 o 
   2   2   9      743.90      678.95     58.14 o 
   3   2   9      886.77      736.97     48.52 o 
   4   2   9        1.38       23.07     33.15 o 
   5   2   9      837.75      848.79     41.72 o 
   1   3   9      237.34      159.05     57.10 o 
   2   3   9        1.20       12.89     52.36 o 
   3   3   9      824.33      825.05     54.44 o 
   4   3   9     2176.33     2283.18     60.00 o 
   3   4   9      545.54      532.96     41.04 o 
                                                 
